# Supplementary material for: In Silico Evaluation of the Thr58-Associated Conserved Water with KRAS Switch-II Pocket Binders
Source: J Chem Inf Model. 2023 Feb 28;63(5):1490–505. doi: 10.1021/acs.jcim.2c01479 (PMC10015465; doi:10.1021/acs.jcim.2c01479)
Supplement: Supplementary file 2 — ci2c01479_si_002.xlsx [file ci2c01479_si_002.xlsx]

## Sheet: Sheet 1 - Supplementary_Table_S
Supplementary_Table_S1
pdb_id	resolution	r_free	T58 associated water (Assembly)	SWII-P ligand (Assembly)	journal	journal_volume	citation_title	citation_doi	journal_page	citation_year	pubmed_id	citation_authors	entity_id
6xi7	1.95	0.2321	Yes	No	Nat Commun	12	KRAS interaction with RAF1 RAS-binding domain and cysteine-rich domain provides insights into RAS-mediated RAF activation.	10.1038/s41467-021-21422-x	1176	2021	33608534	Tran TH,Chan AH,Young LC,Bindu L,Neale C,Messing S,Dharmaiah S,Taylor T,Denson JP,Esposito D,Nissley DV,Stephen AG,McCormick F,Simanshu DK	1
6t5u	1.72	0.2908	Yes	Yes	J Med Chem	63	Structure-Based Design and Pharmacokinetic Optimization of Covalent Allosteric Inhibitors of the Mutant GTPase KRAS<sub>G12C</sub>.	10.1021/acs.jmedchem.9b01720	4468-4483	2020	32023060	Kettle JG,Bagal SK,Bickerton S,Bodnarchuk MS,Breed J,Carbajo RJ,Cassar DJ,Chakraborty A,Cosulich S,Cumming I,Davies M,Eatherton A,Evans L,Feron L,Fillery S,Gleave ES,Goldberg FW,Harlfinger S,Hanson L,Howard M,Howells R,Jackson A,Kemmitt P,Kingston JK,Lamont S,Lewis HJ,Li S,Liu L,Ogg D,Phillips C,Polanski R,Robb G,Robinson D,Ross S,Smith JM,Tonge M,Whiteley R,Yang J,Zhang L,Zhao X	1
7o83	2.38	0.2908	No	Yes	J Med Chem		Discovery of AZD4625, a Covalent Allosteric Inhibitor of the Mutant GTPase KRAS<sub>G12C</sub>.	10.1021/acs.jmedchem.2c00369		2022	35471939	Kettle JG,Bagal SK,Bickerton S,Bodnarchuk MS,Boyd S,Breed J,Carbajo RJ,Cassar DJ,Chakraborty A,Cosulich S,Cumming I,Davies M,Davies NL,Eatherton A,Evans L,Feron L,Fillery S,Gleave ES,Goldberg FW,Hanson L,Harlfinger S,Howard M,Howells R,Jackson A,Kemmitt P,Lamont G,Lamont S,Lewis HJ,Liu L,Niedbala MJ,Phillips C,Polanski R,Raubo P,Robb G,Robinson DM,Ross S,Sanders MG,Tonge M,Whiteley R,Wilkinson S,…	1
4dst	2.3	0.2087	Yes	No	Proc Natl Acad Sci U S A	109	Small-molecule ligands bind to a distinct pocket in Ras and inhibit SOS-mediated nucleotide exchange activity.	10.1073/pnas.1116510109	5299-304	2012	22431598	Maurer T,Garrenton LS,Oh A,Pitts K,Anderson DJ,Skelton NJ,Fauber BP,Pan B,Malek S,Stokoe D,Ludlam MJ,Bowman KK,Wu J,Giannetti AM,Starovasnik MA,Mellman I,Jackson PK,Rudolph J,Wang W,Fang G	1
5vq6	1.99	0.2214	Yes	No	Acta Crystallogr D Struct Biol	73	Structural insight into the rearrangement of the switch I region in GTP-bound G12A K-Ras.	10.1107/S2059798317015418	970-984	2017	29199977	Xu S,Long BN,Boris GH,Chen A,Ni S,Kennedy MA	1
5v9o	1.56	0.1986	Yes	Yes	Cell Chem Biol	24	Potent and Selective Covalent Quinazoline Inhibitors of KRAS G12C.	10.1016/j.chembiol.2017.06.017	1005-1016.e3	2017	28781124	Zeng M,Lu J,Li L,Feru F,Quan C,Gero TW,Ficarro SB,Xiong Y,Ambrogio C,Paranal RM,Catalano M,Shao J,Wong KK,Marto JA,Fischer ES,Janne PA,Scott DA,Westover KD,Gray NS	1
5ufe	2302	0.2412	Yes	No	Sci Rep	7	An engineered protein antagonist of K-Ras/B-Raf interaction.	10.1038/s41598-017-05889-7	5831	2017	28724936	Kauke MJ,Traxlmayr MW,Parker JA,Kiefer JD,Knihtila R,McGee J,Verdine G,Mattos C,Wittrup KD	1
5v9u	1.38	0.1893	Yes	Yes	Cell	172	Targeting KRAS Mutant Cancers with a Covalent G12C-Specific Inhibitor.	10.1016/j.cell.2018.01.006	578-589.e17	2018	29373830	Janes MR,Zhang J,Li LS,Hansen R,Peters U,Guo X,Chen Y,Babbar A,Firdaus SJ,Darjania L,Feng J,Chen JH,Li S,Li S,Long YO,Thach C,Liu Y,Zarieh A,Ely T,Kucharski JM,Kessler LV,Wu T,Yu K,Wang Y,Yao Y,Deng X,Zarrinkar PP,Brehmer D,Dhanak D,Lorenzi MV,Hu-Lowe D,Patricelli MP,Ren P,Liu Y	1
5vpz	1.85	0.2345	Yes	No	Acta Crystallogr D Struct Biol	73	Structural insight into the rearrangement of the switch I region in GTP-bound G12A K-Ras.	10.1107/S2059798317015418	970-984	2017	29199977	Xu S,Long BN,Boris GH,Chen A,Ni S,Kennedy MA	1
6e6g	1.93	225	Yes	No	Cell Rep	28	Isoform-Specific Destabilization of the Active Site Reveals a Molecular Mechanism of Intrinsic Activation of KRas G13D.	10.1016/j.celrep.2019.07.026	1538-1550.e7	2019	31390567	Johnson CW,Lin YJ,Reid D,Parker J,Pavlopoulos S,Dischinger P,Graveel C,Aguirre AJ,Steensma M,Haigis KM,Mattos C	1
5v6s	1.7	0.2035	Yes	Yes	Biochemistry	56	Expanding the Scope of Electrophiles Capable of Targeting K-Ras Oncogenes.	10.1021/acs.biochem.7b00271	3178-3183	2017	28621541	McGregor LM,Jenkins ML,Kerwin C,Burke JE,Shokat KM	1
5vq0	2.3	0.2729	Yes	No	Acta Crystallogr D Struct Biol	73	Structural insight into the rearrangement of the switch I region in GTP-bound G12A K-Ras.	10.1107/S2059798317015418	970-984	2017	29199977	Xu S,Long BN,Boris GH,Chen A,Ni S,Kennedy MA	1
5v71	2228	228	Yes	Yes	Structure	25	KRAS G12C Drug Development: Discrimination between Switch II Pocket Configurations Using Hydrogen/Deuterium-Exchange Mass Spectrometry.	10.1016/j.str.2017.07.003	1442-1448.e3	2017	28781083	Lu J,Harrison RA,Li L,Zeng M,Gondi S,Scott D,Gray NS,Engen JR,Westover KD	1
5vq2	1.96	0.2311	Most likely (unassigned electron density)	No	Acta Crystallogr D Struct Biol	73	Structural insight into the rearrangement of the switch I region in GTP-bound G12A K-Ras.	10.1107/S2059798317015418	970-984	2017	29199977	Xu S,Long BN,Boris GH,Chen A,Ni S,Kennedy MA	1
5v9l	1981	0.2255	Yes	Yes	Cell Chem Biol	24	Potent and Selective Covalent Quinazoline Inhibitors of KRAS G12C.	10.1016/j.chembiol.2017.06.017	1005-1016.e3	2017	28781124	Zeng M,Lu J,Li L,Feru F,Quan C,Gero TW,Ficarro SB,Xiong Y,Ambrogio C,Paranal RM,Catalano M,Shao J,Wong KK,Marto JA,Fischer ES,Janne PA,Scott DA,Westover KD,Gray NS	1
5wpm	1.72	0.2851	Yes	No	J Biol Chem	293	Exceptionally high-affinity Ras binders that remodel its effector domain.	10.1074/jbc.M117.816348	3265-3280	2018	29282294	McGee JH,Shim SY,Lee SJ,Swanson PK,Jiang SY,Durney MA,Verdine GL	1
5ufq	2199	0.2634	Yes	No	Sci Rep	7	An engineered protein antagonist of K-Ras/B-Raf interaction.	10.1038/s41598-017-05889-7	5831	2017	28724936	Kauke MJ,Traxlmayr MW,Parker JA,Kiefer JD,Knihtila R,McGee J,Verdine G,Mattos C,Wittrup KD	1
5whd	1641	0.2246	Yes	No	J Biol Chem	293	Exceptionally high-affinity Ras binders that remodel its effector domain.	10.1074/jbc.M117.816348	3265-3280	2018	29282294	McGee JH,Shim SY,Lee SJ,Swanson PK,Jiang SY,Durney MA,Verdine GL	1
5usj	1.94	0.23848	Yes	No	Cell	168	Multivalent Small-Molecule Pan-RAS Inhibitors.	10.1016/j.cell.2017.02.006	878-889.e29	2017	28235199	Welsch ME,Kaplan A,Chambers JM,Stokes ME,Bos PH,Zask A,Zhang Y,Sanchez-Martin M,Badgley MA,Huang CS,Tran TH,Akkiraju H,Brown LM,Nandakumar R,Cremers S,Yang WS,Tong L,Olive KP,Ferrando A,Stockwell BR	1
5f2e	1.4	0.1759	Yes	Yes	Cancer Discov	6	Selective Inhibition of Oncogenic KRAS Output with Small Molecules Targeting the Inactive State.	10.1158/2159-8290.CD-15-1105	316-29	2016	26739882	Patricelli MP,Janes MR,Li LS,Hansen R,Peters U,Kessler LV,Chen Y,Kucharski JM,Feng J,Ely T,Chen JH,Firdaus SJ,Babbar A,Ren P,Liu Y	1
5uk9	1887	0.2058	Yes	No	Structure	26	K-Ras Populates Conformational States Differently from Its Isoform H-Ras and Oncogenic Mutant K-RasG12D.	10.1016/j.str.2018.03.018	-810	2018	29706533	Parker JA,Volmar AY,Pavlopoulos S,Mattos C	1
5vpy	2	0.2326	Yes	No	Acta Crystallogr D Struct Biol	73	Structural insight into the rearrangement of the switch I region in GTP-bound G12A K-Ras.	10.1107/S2059798317015418	970-984	2017	29199977	Xu S,Long BN,Boris GH,Chen A,Ni S,Kennedy MA	1
6e6f	3401	258	No (low resolution)	No	Cell Rep	28	Isoform-Specific Destabilization of the Active Site Reveals a Molecular Mechanism of Intrinsic Activation of KRas G13D.	10.1016/j.celrep.2019.07.026	1538-1550.e7	2019	31390567	Johnson CW,Lin YJ,Reid D,Parker J,Pavlopoulos S,Dischinger P,Graveel C,Aguirre AJ,Steensma M,Haigis KM,Mattos C	1
5vq1	1.78	0.2145	Yes	No	Acta Crystallogr D Struct Biol	73	Structural insight into the rearrangement of the switch I region in GTP-bound G12A K-Ras.	10.1107/S2059798317015418	970-984	2017	29199977	Xu S,Long BN,Boris GH,Chen A,Ni S,Kennedy MA	1
5vp7	1.7	0.2067	Yes	No	Acta Crystallogr D Struct Biol	73	Structural insight into the rearrangement of the switch I region in GTP-bound G12A K-Ras.	10.1107/S2059798317015418	970-984	2017	29199977	Xu S,Long BN,Boris GH,Chen A,Ni S,Kennedy MA	1
5us4	1.83	0.2005	Yes	No	Cell	168	Multivalent Small-Molecule Pan-RAS Inhibitors.	10.1016/j.cell.2017.02.006	878-889.e29	2017	28235199	Welsch ME,Kaplan A,Chambers JM,Stokes ME,Bos PH,Zask A,Zhang Y,Sanchez-Martin M,Badgley MA,Huang CS,Tran TH,Akkiraju H,Brown LM,Nandakumar R,Cremers S,Yang WS,Tong L,Olive KP,Ferrando A,Stockwell BR	1
6n2k	1.72	0.1717	Yes	Yes	ACS Med Chem Lett	9	Discovery of Tetrahydropyridopyrimidines as Irreversible Covalent Inhibitors of KRAS-G12C with In Vivo Activity.	10.1021/acsmedchemlett.8b00382	1230-1234	2018	30613331	Fell JB,Fischer JP,Baer BR,Ballard J,Blake JF,Bouhana K,Brandhuber BJ,Briere DM,Burgess LE,Burkard MR,Chiang H,Chicarelli MJ,Davidson K,Gaudino JJ,Hallin J,Hanson L,Hee K,Hicken EJ,Hinklin RJ,Marx MA,Mejia MJ,Olson P,Savechenkov P,Sudhakar N,Tang TP,Vigers GP,Zecca H,Christensen JG	1
5uqw	1.5	0.15272	Yes	No	Cell	168	Multivalent Small-Molecule Pan-RAS Inhibitors.	10.1016/j.cell.2017.02.006	878-889.e29	2017	28235199	Welsch ME,Kaplan A,Chambers JM,Stokes ME,Bos PH,Zask A,Zhang Y,Sanchez-Martin M,Badgley MA,Huang CS,Tran TH,Akkiraju H,Brown LM,Nandakumar R,Cremers S,Yang WS,Tong L,Olive KP,Ferrando A,Stockwell BR	1
5vpi	1.62	216	Yes	No	Acta Crystallogr D Struct Biol	73	Structural insight into the rearrangement of the switch I region in GTP-bound G12A K-Ras.	10.1107/S2059798317015418	970-984	2017	29199977	Xu S,Long BN,Boris GH,Chen A,Ni S,Kennedy MA	1
6cu6	1.5	0.2296	Most likely (unassigned electron density)	No	Cancer Discov	10	Atypical KRAS<sub>G12R</sub> Mutant Is Impaired in PI3K Signaling and Macropinocytosis in Pancreatic Cancer.	10.1158/2159-8290.CD-19-1006	104-123	2020	31649109	Hobbs GA,Baker NM,Miermont AM,Thurman RD,Pierobon M,Tran TH,Anderson AO,Waters AM,Diehl JN,Papke B,Hodge RG,Klomp JE,Goodwin CM,DeLiberty JM,Wang J,Ng RWS,Gautam P,Bryant KL,Esposito D,Campbell SL,Petricoin EF,Simanshu DK,Aguirre AJ,Wolpin BM,Wennerberg K,Rudloff U,Cox AD,Der CJ	1
6b0y	1.43	0.2074	Yes	Yes	Nat. Struct. Mol. Biol.	25	The reactivity-driven biochemical mechanism of covalent KRAS<sub>G12C</sub> inhibitors.	10.1038/s41594-018-0061-5	454-462	2018	29760531	Hansen R,Peters U,Babbar A,Chen Y,Feng J,Janes MR,Li LS,Ren P,Liu Y,Zarrinkar PP	1
5o2t	2.19	0.22892	Yes	No	Nat Commun	8	Structural and functional characterization of a DARPin which inhibits Ras nucleotide exchange.	10.1038/ncomms16111	16111	2017	28706291	Guillard S,Kolasinska-Zwierz P,Debreczeni J,Breed J,Zhang J,Bery N,Marwood R,Tart J,Overman R,Stocki P,Mistry B,Phillips C,Rabbitts T,Jackson R,Minter R	1
6bp1	2001	223	Yes	No	Biochemistry	57	KRAS Switch Mutants D33E and A59G Crystallize in the State 1 Conformation.	10.1021/acs.biochem.7b00974	324-333	2017	29235861	Lu J,Bera AK,Gondi S,Westover KD	1
5ocg	1.48	0.20418	Yes	No	Nat Commun	9	Small molecule inhibitors of RAS-effector protein interactions derived using an intracellular antibody fragment.	10.1038/s41467-018-05707-2	3169	2018	30093669	Quevedo CE,Cruz-Migoni A,Bery N,Miller A,Tanaka T,Petch D,Bataille CJR,Lee LYW,Fallon PS,Tulmin H,Ehebauer MT,Fernandez-Fuentes N,Russell AJ,Carr SB,Phillips SEV,Rabbitts TH	1
5o2s	3.22	0.23537	No (low resolution)	No	Nat Commun	8	Structural and functional characterization of a DARPin which inhibits Ras nucleotide exchange.	10.1038/ncomms16111	16111	2017	28706291	Guillard S,Kolasinska-Zwierz P,Debreczeni J,Breed J,Zhang J,Bery N,Marwood R,Tart J,Overman R,Stocki P,Mistry B,Phillips C,Rabbitts T,Jackson R,Minter R	1
6n2j	1.8	0.2037	Yes	Yes	ACS Med Chem Lett	9	Discovery of Tetrahydropyridopyrimidines as Irreversible Covalent Inhibitors of KRAS-G12C with In Vivo Activity.	10.1021/acsmedchemlett.8b00382	1230-1234	2018	30613331	Fell JB,Fischer JP,Baer BR,Ballard J,Blake JF,Bouhana K,Brandhuber BJ,Briere DM,Burgess LE,Burkard MR,Chiang H,Chicarelli MJ,Davidson K,Gaudino JJ,Hallin J,Hanson L,Hee K,Hicken EJ,Hinklin RJ,Marx MA,Mejia MJ,Olson P,Savechenkov P,Sudhakar N,Tang TP,Vigers GP,Zecca H,Christensen JG	1
5mlb	3.22	0.23537	No (low resolution)	No	To be published		INhibition of RAS nucleotide exchange by a DARPin: structural characterisation and effects on downstream signalling by active RAS					Guillard S,Kolasinska-Zwierz P,Debreczeni J,Breed J,Zhang J,Bery N,Marwood R,Tart J,Overman R,Stocki P,Minstry B,Phillips C,Rabbitts T,Jackson R,Minter R	1
5oct	2.07	0.21843	Yes	No	Nat Commun	9	Small molecule inhibitors of RAS-effector protein interactions derived using an intracellular antibody fragment.	10.1038/s41467-018-05707-2	3169	2018	30093669	Quevedo CE,Cruz-Migoni A,Bery N,Miller A,Tanaka T,Petch D,Bataille CJR,Lee LYW,Fallon PS,Tulmin H,Ehebauer MT,Fernandez-Fuentes N,Russell AJ,Carr SB,Phillips SEV,Rabbitts TH	1
5mla	2.19	0.22892	Yes	No	To be published		Inhibition of RAS nucleotide exchange by a DARPin: structural characterisation and effects on downstream signalling by active RAS					Guillard S,Kolasinska-Zwierz P,Debreczeni J,Breed J,Zhang J,Bery N,Marwood R,Tart J,Overman R,Stocki P,Minstry B,Phillips C,Rabbitts T,Jackson R,Minter R	1
4pzy	1.88	0.2384	Yes	No	J Biomol NMR	60	A method for the second-site screening of K-Ras in the presence of a covalently attached first-site ligand.	10.1007/s10858-014-9849-8	11.huhti	2014	25087006	Sun Q,Phan J,Friberg AR,Camper DV,Olejniczak ET,Fesik SW	1
4ql3	1041	0.1621	Yes	No	Mol Cancer Res	13	Biochemical and Structural Analysis of Common Cancer-Associated KRAS Mutations.	10.1158/1541-7786.MCR-15-0203	1325-35	2015	26037647	Hunter JC,Manandhar A,Carrasco MA,Gurbani D,Gondi S,Westover KD	1
4nmm	1.89	237	Yes	No	Proc Natl Acad Sci U S A	111	In situ selectivity profiling and crystal structure of SML-8-73-1, an active site inhibitor of oncogenic K-Ras G12C.	10.1073/pnas.1404639111	8895-900	2014	24889603	Hunter JC,Gurbani D,Ficarro SB,Carrasco MA,Lim SM,Choi HG,Xie T,Marto JA,Chen Z,Gray NS,Westover KD	1
4epw	1.7	0.24	Yes	No	Angew Chem Int Ed Engl	51	Discovery of small molecules that bind to K-Ras and inhibit Sos-mediated activation.	10.1002/anie.201201358	6140-3	2012	22566140	Sun Q,Burke JP,Phan J,Burns MC,Olejniczak ET,Waterson AG,Lee T,Rossanese OW,Fesik SW	1
4dso	1.85	0.20705	Yes	No	Proc Natl Acad Sci U S A	109	Small-molecule ligands bind to a distinct pocket in Ras and inhibit SOS-mediated nucleotide exchange activity.	10.1073/pnas.1116510109	5299-304	2012	22431598	Maurer T,Garrenton LS,Oh A,Pitts K,Anderson DJ,Skelton NJ,Fauber BP,Pan B,Malek S,Stokoe D,Ludlam MJ,Bowman KK,Wu J,Giannetti AM,Starovasnik MA,Mellman I,Jackson PK,Rudolph J,Wang W,Fang G	1
4tqa	1.13	0.1685	Yes	No	Mol Cancer Res	13	Biochemical and Structural Analysis of Common Cancer-Associated KRAS Mutations.	10.1158/1541-7786.MCR-15-0203	1325-35	2015	26037647	Hunter JC,Manandhar A,Carrasco MA,Gurbani D,Gondi S,Westover KD	1
4q03	1201	0.1876	Yes	No	J Biomol NMR	60	A method for the second-site screening of K-Ras in the presence of a covalently attached first-site ligand.	10.1007/s10858-014-9849-8	11.huhti	2014	25087006	Sun Q,Phan J,Friberg AR,Camper DV,Olejniczak ET,Fesik SW	1
4wa7	1986	0.2325	Yes	No	Mol Cancer Res	13	Biochemical and Structural Analysis of Common Cancer-Associated KRAS Mutations.	10.1158/1541-7786.MCR-15-0203	1325-35	2015	26037647	Hunter JC,Manandhar A,Carrasco MA,Gurbani D,Gondi S,Westover KD	1
4epx	1.76	0.20096	Yes	No	Angew Chem Int Ed Engl	51	Discovery of small molecules that bind to K-Ras and inhibit Sos-mediated activation.	10.1002/anie.201201358	6140-3	2012	22566140	Sun Q,Burke JP,Phan J,Burns MC,Olejniczak ET,Waterson AG,Lee T,Rossanese OW,Fesik SW	1
4tq9	1491	194	Yes	No	Mol Cancer Res	13	Biochemical and Structural Analysis of Common Cancer-Associated KRAS Mutations.	10.1158/1541-7786.MCR-15-0203	1325-35	2015	26037647	Hunter JC,Manandhar A,Carrasco MA,Gurbani D,Gondi S,Westover KD	1
4q02	1702	196	Yes	No	J Biomol NMR	60	A method for the second-site screening of K-Ras in the presence of a covalently attached first-site ligand.	10.1007/s10858-014-9849-8	11.huhti	2014	25087006	Sun Q,Phan J,Friberg AR,Camper DV,Olejniczak ET,Fesik SW	1
4epv	1.35	0.19385	Yes	No	Angew Chem Int Ed Engl	51	Discovery of small molecules that bind to K-Ras and inhibit Sos-mediated activation.	10.1002/anie.201201358	6140-3	2012	22566140	Sun Q,Burke JP,Phan J,Burns MC,Olejniczak ET,Waterson AG,Lee T,Rossanese OW,Fesik SW	1
4m1s	1552	0.1968	No (shifted conformation)	Yes	Nature	503	K-Ras(G12C) inhibitors allosterically control GTP affinity and effector interactions.	10.1038/nature12796	548-51	2013	24256730	Ostrem JM,Peters U,Sos ML,Wells JA,Shokat KM	1
4luc	1.29	0.1694	Yes	Yes	Nature	503	K-Ras(G12C) inhibitors allosterically control GTP affinity and effector interactions.	10.1038/nature12796	548-51	2013	24256730	Ostrem JM,Peters U,Sos ML,Wells JA,Shokat KM	1
4m1y	1491	0.1908	No	Yes	Nature	503	K-Ras(G12C) inhibitors allosterically control GTP affinity and effector interactions.	10.1038/nature12796	548-51	2013	24256730	Ostrem JM,Peters U,Sos ML,Wells JA,Shokat KM	1
4m22	2.09	0.2156	Yes	Yes	Nature	503	K-Ras(G12C) inhibitors allosterically control GTP affinity and effector interactions.	10.1038/nature12796	548-51	2013	24256730	Ostrem JM,Peters U,Sos ML,Wells JA,Shokat KM	1
4m1w	1.58	0.1903	No (shifted conformation)	No	Nature	503	K-Ras(G12C) inhibitors allosterically control GTP affinity and effector interactions.	10.1038/nature12796	548-51	2013	24256730	Ostrem JM,Peters U,Sos ML,Wells JA,Shokat KM	1
4lpk	1.5	0.1916	Yes/No (assembly dependent)	Yes/No (assembly dependent)	Nature	503	K-Ras(G12C) inhibitors allosterically control GTP affinity and effector interactions.	10.1038/nature12796	548-51	2013	24256730	Ostrem JM,Peters U,Sos ML,Wells JA,Shokat KM	1
4ldj	1.15	0.1622	Yes	No	Proc Natl Acad Sci U S A	111	In situ selectivity profiling and crystal structure of SML-8-73-1, an active site inhibitor of oncogenic K-Ras G12C.	10.1073/pnas.1404639111	8895-900	2014	24889603	Hunter JC,Gurbani D,Ficarro SB,Carrasco MA,Lim SM,Choi HG,Xie T,Marto JA,Chen Z,Gray NS,Westover KD	1
4m1t	1703	0.2024	No (shifted conformation)	Yes	Nature	503	K-Ras(G12C) inhibitors allosterically control GTP affinity and effector interactions.	10.1038/nature12796	548-51	2013	24256730	Ostrem JM,Peters U,Sos ML,Wells JA,Shokat KM	1
4pzz	1403	0.1562	Yes	No	J Biomol NMR	60	A method for the second-site screening of K-Ras in the presence of a covalently attached first-site ligand.	10.1007/s10858-014-9849-8	11.huhti	2014	25087006	Sun Q,Phan J,Friberg AR,Camper DV,Olejniczak ET,Fesik SW	1
4m21	1.94	0.2258	No (shifted conformation)	Yes	Nature	503	K-Ras(G12C) inhibitors allosterically control GTP affinity and effector interactions.	10.1038/nature12796	548-51	2013	24256730	Ostrem JM,Peters U,Sos ML,Wells JA,Shokat KM	1
4lyh	1371	0.1882	Yes	Yes	Nature	503	K-Ras(G12C) inhibitors allosterically control GTP affinity and effector interactions.	10.1038/nature12796	548-51	2013	24256730	Ostrem JM,Peters U,Sos ML,Wells JA,Shokat KM	1
4m1o	1571	0.2017	No (shifted conformation)	Yes	Nature	503	K-Ras(G12C) inhibitors allosterically control GTP affinity and effector interactions.	10.1038/nature12796	548-51	2013	24256730	Ostrem JM,Peters U,Sos ML,Wells JA,Shokat KM	1
4lrw	2151	0.2043	Yes	No	Nature	503	K-Ras(G12C) inhibitors allosterically control GTP affinity and effector interactions.	10.1038/nature12796	548-51	2013	24256730	Ostrem JM,Peters U,Sos ML,Wells JA,Shokat KM	1
4l8g	1521	0.1804	Yes	No	Nature	503	K-Ras(G12C) inhibitors allosterically control GTP affinity and effector interactions.	10.1038/nature12796	548-51	2013	24256730	Ostrem JM,Peters U,Sos ML,Wells JA,Shokat KM	1
4q01	1291	0.2133	Yes	No	J Biomol NMR	60	A method for the second-site screening of K-Ras in the presence of a covalently attached first-site ligand.	10.1007/s10858-014-9849-8	11.huhti	2014	25087006	Sun Q,Phan J,Friberg AR,Camper DV,Olejniczak ET,Fesik SW	1
5oco	1.66	0.20544	Yes	No	Nat Commun	9	Small molecule inhibitors of RAS-effector protein interactions derived using an intracellular antibody fragment.	10.1038/s41467-018-05707-2	3169	2018	30093669	Quevedo CE,Cruz-Migoni A,Bery N,Miller A,Tanaka T,Petch D,Bataille CJR,Lee LYW,Fallon PS,Tulmin H,Ehebauer MT,Fernandez-Fuentes N,Russell AJ,Carr SB,Phillips SEV,Rabbitts TH	1
6b0v	1.29	0.2183	Yes	Yes	Nat. Struct. Mol. Biol.	25	The reactivity-driven biochemical mechanism of covalent KRAS<sub>G12C</sub> inhibitors.	10.1038/s41594-018-0061-5	454-462	2018	29760531	Hansen R,Peters U,Babbar A,Chen Y,Feng J,Janes MR,Li LS,Ren P,Liu Y,Zarrinkar PP	1
4dsu	1.7	0.2028	Yes	No	Proc Natl Acad Sci U S A	109	Small-molecule ligands bind to a distinct pocket in Ras and inhibit SOS-mediated nucleotide exchange activity.	10.1073/pnas.1116510109	5299-304	2012	22431598	Maurer T,Garrenton LS,Oh A,Pitts K,Anderson DJ,Skelton NJ,Fauber BP,Pan B,Malek S,Stokoe D,Ludlam MJ,Bowman KK,Wu J,Giannetti AM,Starovasnik MA,Mellman I,Jackson PK,Rudolph J,Wang W,Fang G	1
6bof	1401	0.1449	No (shifted conformation)	No	Cancer Discov	9	Tissue-Specific Oncogenic Activity of KRAS<sub>A146T</sub>.	10.1158/2159-8290.CD-18-1220	738-755	2019	30952657	Poulin EJ,Bera AK,Lu J,Lin YJ,Strasser SD,Paulo JA,Huang TQ,Morales C,Yan W,Cook J,Nowak JA,Brubaker DK,Joughin BA,Johnson CW,DeStefanis RA,Ghazi PC,Gondi S,Wales TE,Iacob RE,Bogdanova L,Gierut JJ,Li Y,Engen JR,Perez-Mancera PA,Braun BS,Gygi SP,Lauffenburger DA,Westover KD,Haigis KM	1
4epy	1801	0.1991	Yes	No	Angew Chem Int Ed Engl	51	Discovery of small molecules that bind to K-Ras and inhibit Sos-mediated activation.	10.1002/anie.201201358	6140-3	2012	22566140	Sun Q,Burke JP,Phan J,Burns MC,Olejniczak ET,Waterson AG,Lee T,Rossanese OW,Fesik SW	1
5xco	1.25	0.19403	Yes	Yes (peptide)	ACS Med Chem Lett	8	Crystal Structure of a Human K-Ras G12D Mutant in Complex with GDP and the Cyclic Inhibitory Peptide KRpep-2d.	10.1021/acsmedchemlett.7b00128	732-736	2017	28740607	Sogabe S,Kamada Y,Miwa M,Niida A,Sameshima T,Kamaura M,Yonemori K,Sasaki S,Sakamoto J,Sakamoto K	1
5vq8	2.3	266	Most likely (unassigned electron density)	No	Acta Crystallogr D Struct Biol	73	Structural insight into the rearrangement of the switch I region in GTP-bound G12A K-Ras.	10.1107/S2059798317015418	970-984	2017	29199977	Xu S,Long BN,Boris GH,Chen A,Ni S,Kennedy MA	1
5w22	1762	0.2045	Yes	No	Acta Crystallogr D Struct Biol	73	Structural insight into the rearrangement of the switch I region in GTP-bound G12A K-Ras.	10.1107/S2059798317015418	970-984	2017	29199977	Xu S,Long BN,Boris GH,Chen A,Ni S,Kennedy MA	1
5whb	2.18	252	Most likely (unassigned electron density)	No	J Biol Chem	293	Exceptionally high-affinity Ras binders that remodel its effector domain.	10.1074/jbc.M117.816348	3265-3280	2018	29282294	McGee JH,Shim SY,Lee SJ,Swanson PK,Jiang SY,Durney MA,Verdine GL	1
5wlb	1.72	0.2332	Yes	No	J Biol Chem	293	Exceptionally high-affinity Ras binders that remodel its effector domain.	10.1074/jbc.M117.816348	3265-3280	2018	29282294	McGee JH,Shim SY,Lee SJ,Swanson PK,Jiang SY,Durney MA,Verdine GL	1
5wha	2.04	277	Most likely (unassigned electron density)	No	J Biol Chem	293	Exceptionally high-affinity Ras binders that remodel its effector domain.	10.1074/jbc.M117.816348	3265-3280	2018	29282294	McGee JH,Shim SY,Lee SJ,Swanson PK,Jiang SY,Durney MA,Verdine GL	1
7mdp	1.96	0.2288	Most likely (unassigned electron density)	Yes	Nat Biotechnol		Conformation-locking antibodies for the discovery and characterization of KRAS inhibitors.	10.1038/s41587-021-01126-9		2022	34992247	Davies CW,Oh AJ,Mroue R,Steffek M,Bruning JM,Xiao Y,Feng S,Jayakar S,Chan E,Arumugam V,Uribe SC,Drummond J,Frommlet A,Lu C,Franke Y,Merchant M,Koeppen H,Quinn JG,Malhotra S,Do S,Gazzard L,Purkey HE,Rudolph J,Mulvihill MM,Koerber JT,Wang W,Evangelista M	1
6ase	1554	226	Yes	No	Biochemistry	57	KRAS Switch Mutants D33E and A59G Crystallize in the State 1 Conformation.	10.1021/acs.biochem.7b00974	324-333	2017	29235861	Lu J,Bera AK,Gondi S,Westover KD	1
6t5v	1.31	0.2052	Yes	Yes	J Med Chem	63	Structure-Based Design and Pharmacokinetic Optimization of Covalent Allosteric Inhibitors of the Mutant GTPase KRAS<sub>G12C</sub>.	10.1021/acs.jmedchem.9b01720	4468-4483	2020	32023060	Kettle JG,Bagal S,Bickerton S,Bodnarchuk MS,Breed J,Carbajo RJ,Cassar D,Chakraborty A,Cosulich S,Cumming I,Davies M,Eatherton A,Evans L,Feron LJ,Fillery SM,Gleave ES,Goldberg FW,Harlfinger S,Hanson L,Howard M,Howells R,Jackson A,Kemmitt PD,Kingston J,Lamont S,Lewis H,Li S,Liu L,Ogg D,Phillips C,Polanski R,Robb GR,Robinson D,Ross S,Smith J,Tonge M,Whiteley R,Yang J,Zhang L,Zhao X	1
5yy1	1.69	0.23482	Yes	Yes	To be published		Co-crystal Structure of KRAS (G12C) covalently bound with Quinazoline based inhibitor JBI739					Swaminathan S,Thakur MK,Kandan S,Gautam A,Kanavalli M,Simhadri P,Gosu R	1
7lc1	2.35	0.2792	Yes	No	Proc Natl Acad Sci U S A	118	RAS interaction with Sin1 is dispensable for mTORC2 assembly and activity.	10.1073/pnas.2103261118		2021	34380736	Castel P,Dharmaiah S,Sale MJ,Messing S,Rizzuto G,Cuevas-Navarro A,Cheng A,Trnka MJ,Urisman A,Esposito D,Simanshu DK,McCormick F	1
5kyk	2702	0.3144	No (associated to K16)	No	ACS Med Chem Lett	8	Covalent Guanosine Mimetic Inhibitors of G12C KRAS.	10.1021/acsmedchemlett.6b00373	61-66	2017	28105276	Xiong Y,Lu J,Hunter J,Li L,Scott D,Choi HG,Lim SM,Manandhar A,Gondi S,Sim T,Westover KD,Gray NS	1
7oo7	1.48	0.2258	Yes	Yes	J Med Chem		Discovery of AZD4625, a Covalent Allosteric Inhibitor of the Mutant GTPase KRAS<sub>G12C</sub>.	10.1021/acs.jmedchem.2c00369		2022	35471939	Kettle JG,Bagal SK,Bickerton S,Bodnarchuk MS,Boyd S,Breed J,Carbajo RJ,Cassar DJ,Chakraborty A,Cosulich S,Cumming I,Davies M,Davies NL,Eatherton A,Evans L,Feron L,Fillery S,Gleave ES,Goldberg FW,Hanson L,Harlfinger S,Howard M,Howells R,Jackson A,Kemmitt P,Lamont G,Lamont S,Lewis HJ,Liu L,Niedbala MJ,Phillips C,Polanski R,Raubo P,Robb G,Robinson DM,Ross S,Sanders MG,Tonge M,Whiteley R,Wilkinson S,…	1
5yxz	1.7	0.23692	Yes	Yes	To be published		Co-crystal Structure of KRAS (G12C) covalently bound with Quinazoline based inhibitor JBI484					Swaminathan S,Thakur MK,Kandan S,Gautam A,Kanavalli M,Simhadri P,Gosu R	1
5v6v	1.72	0.2021	Yes	Yes	Biochemistry	56	Expanding the Scope of Electrophiles Capable of Targeting K-Ras Oncogenes.	10.1021/acs.biochem.7b00271	3178-3183	2017	28621541	McGregor LM,Jenkins ML,Kerwin C,Burke JE,Shokat KM	1
5vbm	1.49	0.1962	Yes	Yes (M72C covalent binder)	Cell Chem Biol	24	Ras Binder Induces a Modified Switch-II Pocket in GTP and GDP States.	10.1016/j.chembiol.2017.08.025	1455-1466.e14	2017	29033317	Gentile DR,Rathinaswamy MK,Jenkins ML,Moss SM,Siempelkamp BD,Renslo AR,Burke JE,Shokat KM	1
6asa	2545	0.2637	No (low resolution)	No	Biochemistry	57	KRAS Switch Mutants D33E and A59G Crystallize in the State 1 Conformation.	10.1021/acs.biochem.7b00974	324-333	2017	29235861	Lu J,Bera AK,Gondi S,Westover KD	1
6ark	1.75	0.2314	Most likely (unassigned electron density)	No	J Chem Inf Model	58	Novel K-Ras G12C Switch-II Covalent Binders Destabilize Ras and Accelerate Nucleotide Exchange.	10.1021/acs.jcim.7b00399	464-471	2018	29320178	Nnadi CI,Jenkins ML,Gentile DR,Bateman LA,Zaidman D,Balius TE,Nomura DK,Burke JE,Shokat KM,London N	1
6xgu	2.7	0.2357	No (low resolution)	No	Nat Commun	12	KRAS interaction with RAF1 RAS-binding domain and cysteine-rich domain provides insights into RAS-mediated RAF activation.	10.1038/s41467-021-21422-x	1176	2021	33608534	Tran TH,Chan AH,Young LC,Bindu L,Neale C,Messing S,Dharmaiah S,Taylor T,Denson JP,Esposito D,Nissley DV,Stephen AG,McCormick F,Simanshu DK	1
6goe	1.6	0.22007	Yes	No	Proc Natl Acad Sci U S A	116	Structure-based development of new RAS-effector inhibitors from a combination of active and inactive RAS-binding compounds.	10.1073/pnas.1811360116	2545-2550	2019	30683716	Cruz-Migoni A,Canning P,Quevedo CE,Bataille CJR,Bery N,Miller A,Russell AJ,Phillips SEV,Carr SB,Rabbitts TH	1
6xgv	2.11	0.2043	Yes	No	Nat Commun	12	KRAS interaction with RAF1 RAS-binding domain and cysteine-rich domain provides insights into RAS-mediated RAF activation.	10.1038/s41467-021-21422-x	1176	2021	33608534	Tran TH,Chan AH,Young LC,Bindu L,Neale C,Messing S,Dharmaiah S,Taylor T,Denson JP,Esposito D,Nissley DV,Stephen AG,McCormick F,Simanshu DK	1
7a1x	1.32	0.1739	Yes	No	Small GTPases	13	KRAS G12C fragment screening renders new binding pockets.	10.1080/21541248.2021.1979360	225-238	2022	34558391	Mathieu M,Steier V,Fassy F,Delorme C,Papin D,Genet B,Duffieux F,Bertrand T,Delarbre L,Le-Borgne H,Parent A,Didier P,Marquette JP,Lowinski M,Houtmann J,Lamberton A,Debussche L,Alexey R	1
6gj6	1761	211	Yes	No	Proc Natl Acad Sci U S A	116	Drugging an undruggable pocket on KRAS.	10.1073/pnas.1904529116	15823-15829	2019	31332011	Kessler D,Gmachl M,Mantoulidis A,Martin LJ,Zoephel A,Mayer M,Gollner A,Covini D,Fischer S,Gerstberger T,Gmaschitz T,Goodwin C,Greb P,Haring D,Hela W,Hoffmann J,Karolyi-Oezguer J,Knesl P,Kornigg S,Koegl M,Kousek R,Lamarre L,Moser F,Munico-Martinez S,Peinsipp C,Phan J,Rinnenthal J,Sai J,Salamon C,Scherbantin Y,Schipany K,Schnitzer R,Schrenk A,Sharps B,Siszler G,Sun Q,Waterson A,Wolkerstorfer B,Zeeb…	1
6vjj	1.4	0.1949	Yes	No	Nat Commun	12	KRAS interaction with RAF1 RAS-binding domain and cysteine-rich domain provides insights into RAS-mediated RAF activation.	10.1038/s41467-021-21422-x	1176	2021	33608534	Tran TH,Chan AH,Young LC,Bindu L,Neale C,Messing S,Dharmaiah S,Taylor T,Denson JP,Esposito D,Nissley DV,Stephen AG,McCormick F,Simanshu DK	1
6gj8	1.65	198	Yes	No	Proc Natl Acad Sci U S A	116	Drugging an undruggable pocket on KRAS.	10.1073/pnas.1904529116	15823-15829	2019	31332011	Kessler D,Gmachl M,Mantoulidis A,Martin LJ,Zoephel A,Mayer M,Gollner A,Covini D,Fischer S,Gerstberger T,Gmaschitz T,Goodwin C,Greb P,Haring D,Hela W,Hoffmann J,Karolyi-Oezguer J,Knesl P,Kornigg S,Koegl M,Kousek R,Lamarre L,Moser F,Munico-Martinez S,Peinsipp C,Phan J,Rinnenthal J,Sai J,Salamon C,Scherbantin Y,Schipany K,Schnitzer R,Schrenk A,Sharps B,Siszler G,Sun Q,Waterson A,Wolkerstorfer B,Zeeb…	1
6usx	2.27	0.2498	Yes	Yes	J Med Chem	63	Identification of the Clinical Development Candidate	10.1021/acs.jmedchem.9b02052	6679-6693	2020	32250617	Fell JB,Fischer JP,Baer BR,Blake JF,Bouhana K,Briere DM,Brown KD,Burgess LE,Burns AC,Burkard MR,Chiang H,Chicarelli MJ,Cook AW,Gaudino JJ,Hallin J,Hanson L,Hartley DP,Hicken EJ,Hingorani GP,Hinklin RJ,Mejia MJ,Olson P,Otten JN,Rhodes SP,Rodriguez ME,Savechenkov P,Smith DJ,Sudhakar N,Sullivan FX,Tang TP,Vigers GP,Wollenberg L,Christensen JG,Marx MA	1
6gqt	1.69	0.21353	Yes	No	Proc Natl Acad Sci U S A	116	Structure-based development of new RAS-effector inhibitors from a combination of active and inactive RAS-binding compounds.	10.1073/pnas.1811360116	2545-2550	2019	30683716	Cruz-Migoni A,Canning P,Quevedo CE,Bataille CJR,Bery N,Miller A,Russell AJ,Phillips SEV,Carr SB,Rabbitts TH	1
6h47	1.7	0.20777	Yes	No	Nat Commun	10	KRAS-specific inhibition using a DARPin binding to a site in the allosteric lobe.	10.1038/s41467-019-10419-2	2607	2019	31197133	Bery N,Legg S,Debreczeni J,Breed J,Embrey K,Stubbs C,Kolasinska-Zwierz P,Barrett N,Marwood R,Watson J,Tart J,Overman R,Miller A,Phillips C,Minter R,Rabbitts TH	1
7a1y	2004	0.21	Yes	No	Small GTPases	13	KRAS G12C fragment screening renders new binding pockets.	10.1080/21541248.2021.1979360	225-238	2022	34558391	Mathieu M,Steier V,Fassy F,Delorme C,Papin D,Genet B,Duffieux F,Bertrand T,Delarbre L,Le-Borgne H,Parent A,Didier P,Marquette JP,Lowinski M,Houtmann J,Lamberton A,Debussche L,Alexey R	1
6gqy	2.75	0.24744	Most likely (unassigned electron density)	No	Proc Natl Acad Sci U S A	116	Structure-based development of new RAS-effector inhibitors from a combination of active and inactive RAS-binding compounds.	10.1073/pnas.1811360116	2545-2550	2019	30683716	Cruz-Migoni A,Canning P,Quevedo CE,Bataille CJR,Bery N,Miller A,Russell AJ,Phillips SEV,Carr SB,Rabbitts TH	1
6gof	1.98	0.25183	Yes	No	Proc Natl Acad Sci U S A	116	Structure-based development of new RAS-effector inhibitors from a combination of active and inactive RAS-binding compounds.	10.1073/pnas.1811360116	2545-2550	2019	30683716	Cruz-Migoni A,Canning P,Quevedo CE,Bataille CJR,Bery N,Miller A,Russell AJ,Phillips SEV,Carr SB,Rabbitts TH	1
6ws2	1.59	0.1954	Yes	No	To be published		Allosteric regulation of switch 2 controls K-Ras oncogenicity					Tran TH,Simanshu DK	1
6gog	2.05	0.19061	Yes	No	Proc Natl Acad Sci U S A	116	Structure-based development of new RAS-effector inhibitors from a combination of active and inactive RAS-binding compounds.	10.1073/pnas.1811360116	2545-2550	2019	30683716	Cruz-Migoni A,Canning P,Quevedo CE,Bataille CJR,Bery N,Miller A,Russell AJ,Phillips SEV,Carr SB,Rabbitts TH	1
6gqw	2.8	0.22357	Most likely (unassigned electron density)	No	Proc Natl Acad Sci U S A	116	Structure-based development of new RAS-effector inhibitors from a combination of active and inactive RAS-binding compounds.	10.1073/pnas.1811360116	2545-2550	2019	30683716	Cruz-Migoni A,Canning P,Quevedo CE,Bataille CJR,Bery N,Miller A,Russell AJ,Phillips SEV,Carr SB,Rabbitts TH	1
6yr8	1.9	0.2465	No/most likely (associated to R68 / unassigned electron density)	No	Nat Commun	12	RAS-inhibiting biologics identify and probe druggable pockets including an SII-Î±3 allosteric site.	10.1038/s41467-021-24316-0	4045	2021	34193876	Haza KZ,Martin HL,Rao A,Turner AL,Saunders SE,Petersen B,Tiede C,Tipping K,Tang AA,Ajayi M,Taylor T,Harvey M,Fishwick KM,Adams TL,Gaule TG,Trinh CH,Johnson M,Breeze AL,Edwards TA,McPherson MJ,Tomlinson DC	1
7kmr	1.51	0.1967	Yes	No	Mol Cell	82	Regulation of GTPase function by autophosphorylation.	10.1016/j.molcel.2022.02.011	950-968.e14	2022	35202574	Johnson CW,Seo HS,Terrell EM,Yang MH,KleinJan F,Gebregiworgis T,Gasmi-Seabrook GMC,Geffken EA,Lakhani J,Song K,Bashyal P,Popow O,Paulo JA,Liu A,Mattos C,Marshall CB,Ikura M,Morrison DK,Dhe-Paganon S,Haigis KM	1
5whe	1.91	0.2273	Yes	No	J Biol Chem	293	Exceptionally high-affinity Ras binders that remodel its effector domain.	10.1074/jbc.M117.816348	3265-3280	2018	29282294	McGee JH,Shim SY,Lee SJ,Swanson PK,Jiang SY,Durney MA,Verdine GL	1
7lc2	2.7	0.2874	No (low resolution)	No	Proc Natl Acad Sci U S A	118	RAS interaction with Sin1 is dispensable for mTORC2 assembly and activity.	10.1073/pnas.2103261118		2021	34380736	Castel P,Dharmaiah S,Sale MJ,Messing S,Rizzuto G,Cuevas-Navarro A,Cheng A,Trnka MJ,Urisman A,Esposito D,Simanshu DK,McCormick F	1
6h46	2.22	0.23039	Yes	No	Nat Commun	10	KRAS-specific inhibition using a DARPin binding to a site in the allosteric lobe.	10.1038/s41467-019-10419-2	2607	2019	31197133	Bery N,Legg S,Debreczeni J,Breed J,Embrey K,Stubbs C,Kolasinska-Zwierz P,Barrett N,Marwood R,Watson J,Tart J,Overman R,Miller A,Phillips C,Minter R,Rabbitts TH	1
6fa4	2.02	0.23234	Yes	No	Nat Commun	9	Small molecule inhibitors of RAS-effector protein interactions derived using an intracellular antibody fragment.	10.1038/s41467-018-05707-2	3169	2018	30093669	Quevedo CE,Cruz-Migoni A,Bery N,Miller A,Tanaka T,Petch D,Bataille CJR,Lee LYW,Fallon PS,Tulmin H,Ehebauer MT,Fernandez-Fuentes N,Russell AJ,Carr SB,Phillips SEV,Rabbitts TH	1
6epn	2.5	0.2185	No (shifted conformation)	No	Proc Natl Acad Sci U S A	116	Discovery of potent SOS1 inhibitors that block RAS activation via disruption of the RAS-SOS1 interaction.	10.1073/pnas.1812963116	2551-2560	2019	30683722	Hillig RC,Sautier B,Schroeder J,Moosmayer D,Hilpmann A,Stegmann CM,Werbeck ND,Briem H,Boemer U,Weiske J,Badock V,Mastouri J,Petersen K,Siemeister G,Kahmann JD,Wegener D,Bohnke N,Eis K,Graham K,Wortmann L,von Nussbaum F,Bader B	1
6v6f	2542	0.2647	Most likely (unassigned electron density)	No	Cell Rep	32	Structural Insights into the SPRED1-Neurofibromin-KRAS Complex and Disruption of SPRED1-Neurofibromin Interaction by Oncogenic EGFR.	10.1016/j.celrep.2020.107909	107909	2020	32697994	Yan W,Markegard E,Dharmaiah S,Urisman A,Drew M,Esposito D,Scheffzek K,Nissley DV,McCormick F,Simanshu DK	3
6t5b	1.37	0.2307	Most likely (unassigned electron density)	Yes	J Med Chem	63	Structure-Based Design and Pharmacokinetic Optimization of Covalent Allosteric Inhibitors of the Mutant GTPase KRAS<sub>G12C</sub>.	10.1021/acs.jmedchem.9b01720	4468-4483	2020	32023060	Kettle JG,Bagal SK,Bickerton S,Bodnarchuk MS,Breed J,Carbajo RJ,Cassar DJ,Chakraborty A,Cosulich S,Cumming I,Davies M,Eatherton A,Evans L,Feron L,Fillery S,Gleave ES,Goldberg FW,Harlfinger S,Hanson L,Howard M,Howells R,Jackson A,Kemmitt P,Kingston JK,Lamont S,Lewis HJ,Li S,Liu L,Ogg D,Phillips C,Polanski R,Robb G,Robinson D,Ross S,Smith JM,Tonge M,Whiteley R,Yang J,Zhang L,Zhao X	1
6epm	2.5	0.21088	No (shifted conformation)	No	Proc Natl Acad Sci U S A	116	Discovery of potent SOS1 inhibitors that block RAS activation via disruption of the RAS-SOS1 interaction.	10.1073/pnas.1812963116	2551-2560	2019	30683722	Hillig RC,Sautier B,Schroeder J,Moosmayer D,Hilpmann A,Stegmann CM,Werbeck ND,Briem H,Boemer U,Weiske J,Badock V,Mastouri J,Petersen K,Siemeister G,Kahmann JD,Wegener D,Bohnke N,Eis K,Graham K,Wortmann L,von Nussbaum F,Bader B	1
7o70	1.18	0.2566	Yes	Yes	J Med Chem		Discovery of AZD4625, a Covalent Allosteric Inhibitor of the Mutant GTPase KRAS<sub>G12C</sub>.	10.1021/acs.jmedchem.2c00369		2022	35471939	Kettle JG,Bagal SK,Bickerton S,Bodnarchuk MS,Boyd S,Breed J,Carbajo RJ,Cassar DJ,Chakraborty A,Cosulich S,Cumming I,Davies M,Davies NL,Eatherton A,Evans L,Feron L,Fillery S,Gleave ES,Goldberg FW,Hanson L,Harlfinger S,Howard M,Howells R,Jackson A,Kemmitt P,Lamont G,Lamont S,Lewis HJ,Liu L,Niedbala MJ,Phillips C,Polanski R,Raubo P,Robb G,Robinson DM,Ross S,Sanders MG,Tonge M,Whiteley R,Wilkinson S,…	1
6f76	2.2	0.24915	Yes / Most likely (unassigned electron density)	No	Elife	7	BRET-based RAS biosensors that show a novel small molecule is an inhibitor of RAS-effector protein-protein interactions.	10.7554/eLife.37122		2018	29989546	Bery N,Cruz-Migoni A,Bataille CJ,Quevedo CE,Tulmin H,Miller A,Russell A,Phillips SE,Carr SB,Rabbitts TH	1
6usz	2.03	0.2257	No	Yes	J Med Chem	63	Identification of the Clinical Development Candidate	10.1021/acs.jmedchem.9b02052	6679-6693	2020	32250617	Fell JB,Fischer JP,Baer BR,Blake JF,Bouhana K,Briere DM,Brown KD,Burgess LE,Burns AC,Burkard MR,Chiang H,Chicarelli MJ,Cook AW,Gaudino JJ,Hallin J,Hanson L,Hartley DP,Hicken EJ,Hingorani GP,Hinklin RJ,Mejia MJ,Olson P,Otten JN,Rhodes SP,Rodriguez ME,Savechenkov P,Smith DJ,Sudhakar N,Sullivan FX,Tang TP,Vigers GP,Wollenberg L,Christensen JG,Marx MA	1
6vc8	2.5	0.2768	Yes	No	Proc Natl Acad Sci U S A	119	Machine learning-driven multiscale modeling reveals lipid-dependent dynamics of RAS signaling proteins.	10.1073/pnas.2113297119		2022	34983849	Ingolfsson HI,Neale C,Carpenter TS,Shrestha R,Lopez CA,Tran TH,Oppelstrup T,Bhatia H,Stanton LG,Zhang X,Sundram S,Di Natale F,Agarwal A,Dharuman G,Kokkila Schumacher SIL,Turbyville T,Gulten G,Van QN,Goswami D,Jean-Francois F,Agamasu C,Hettige JJ,Travers T,Sarkar S,Surh MP,Yang Y,Moody A,Liu S,Van Essen BC,Voter AF,Ramanathan A,Hengartner NW,Simanshu DK,Stephen AG,Bremer PT,Gnanakaran S,Glosli JN,…	1
6tan	1.16	0.18337	No	Yes	ChemMedChem	15	Computationally Empowered Workflow Identifies Novel Covalent Allosteric Binders for KRAS<sub>G12C</sub>.	10.1002/cmdc.201900727	827-832	2020	32237114	Mortier J,Friberg A,Badock V,Moosmayer D,Schroeder J,Steigemann P,Siegel F,Gradl S,Bauser M,Hillig RC,Briem H,Eis K,Bader B,Nguyen D,Christ CD	1
7lz5	1.5	0.1791	Yes	No	To be published		Crystal structure of oncogenic KRAS Q61E GMPPCP-bound					Huynh M	1
6epp	2.4	0.20076	No (shifted conformation)	No	Proc Natl Acad Sci U S A	116	Discovery of potent SOS1 inhibitors that block RAS activation via disruption of the RAS-SOS1 interaction.	10.1073/pnas.1812963116	2551-2560	2019	30683722	Hillig RC,Sautier B,Schroeder J,Moosmayer D,Hilpmann A,Stegmann CM,Werbeck ND,Briem H,Boemer U,Weiske J,Badock V,Mastouri J,Petersen K,Siemeister G,Kahmann JD,Wegener D,Bohnke N,Eis K,Graham K,Wortmann L,von Nussbaum F,Bader B	1
6fa2	2.6	0.23301	No (low resolution)	No	Nat Commun	9	Small molecule inhibitors of RAS-effector protein interactions derived using an intracellular antibody fragment.	10.1038/s41467-018-05707-2	3169	2018	30093669	Quevedo CE,Cruz-Migoni A,Bery N,Miller A,Tanaka T,Petch D,Bataille CJR,Lee LYW,Fallon PS,Tulmin H,Ehebauer MT,Fernandez-Fuentes N,Russell AJ,Carr SB,Phillips SEV,Rabbitts TH	1
6.tammi	1.64	0.20053	No	Yes	ChemMedChem	15	Computationally Empowered Workflow Identifies Novel Covalent Allosteric Binders for KRAS<sub>G12C</sub>.	10.1002/cmdc.201900727	827-832	2020	32237114	Mortier J,Friberg A,Badock V,Moosmayer D,Schroeder J,Steigemann P,Siegel F,Gradl S,Bauser M,Hillig RC,Briem H,Eis K,Bader B,Nguyen D,Christ CD	1
6fa1	1.97	0.20745	Yes	No	Nat Commun	9	Small molecule inhibitors of RAS-effector protein interactions derived using an intracellular antibody fragment.	10.1038/s41467-018-05707-2	3169	2018	30093669	Quevedo CE,Cruz-Migoni A,Bery N,Miller A,Tanaka T,Petch D,Bataille CJR,Lee LYW,Fallon PS,Tulmin H,Ehebauer MT,Fernandez-Fuentes N,Russell AJ,Carr SB,Phillips SEV,Rabbitts TH	1
6gj7	1.67	257	Yes	No	Proc Natl Acad Sci U S A	116	Drugging an undruggable pocket on KRAS.	10.1073/pnas.1904529116	15823-15829	2019	31332011	Kessler D,Gmachl M,Mantoulidis A,Martin LJ,Zoephel A,Mayer M,Gollner A,Covini D,Fischer S,Gerstberger T,Gmaschitz T,Goodwin C,Greb P,Haring D,Hela W,Hoffmann J,Karolyi-Oezguer J,Knesl P,Kornigg S,Koegl M,Kousek R,Lamarre L,Moser F,Munico-Martinez S,Peinsipp C,Phan J,Rinnenthal J,Sai J,Salamon C,Scherbantin Y,Schipany K,Schnitzer R,Schrenk A,Sharps B,Siszler G,Sun Q,Waterson A,Wolkerstorfer B,Zeeb…	1
6epo	2.4	0.21363	No (shifted conformation)	No	Proc Natl Acad Sci U S A	116	Discovery of potent SOS1 inhibitors that block RAS activation via disruption of the RAS-SOS1 interaction.	10.1073/pnas.1812963116	2551-2560	2019	30683722	Hillig RC,Sautier B,Schroeder J,Moosmayer D,Hilpmann A,Stegmann CM,Werbeck ND,Briem H,Boemer U,Weiske J,Badock V,Mastouri J,Petersen K,Siemeister G,Kahmann JD,Wegener D,Bohnke N,Eis K,Graham K,Wortmann L,von Nussbaum F,Bader B	1
6gom	1.63	0.20684	Yes	No	Proc Natl Acad Sci U S A	116	Structure-based development of new RAS-effector inhibitors from a combination of active and inactive RAS-binding compounds.	10.1073/pnas.1811360116	2545-2550	2019	30683716	Cruz-Migoni A,Canning P,Quevedo CE,Bataille CJR,Bery N,Miller A,Russell AJ,Phillips SEV,Carr SB,Rabbitts TH	1
6gqx	2.2	0.23026	Yes	No	Proc Natl Acad Sci U S A	116	Structure-based development of new RAS-effector inhibitors from a combination of active and inactive RAS-binding compounds.	10.1073/pnas.1811360116	2545-2550	2019	30683716	Cruz-Migoni A,Canning P,Quevedo CE,Bataille CJR,Bery N,Miller A,Russell AJ,Phillips SEV,Carr SB,Rabbitts TH	1
6ut0	1.94	222	No	Yes	J Med Chem	63	Identification of the Clinical Development Candidate	10.1021/acs.jmedchem.9b02052	6679-6693	2020	32250617	Fell JB,Fischer JP,Baer BR,Blake JF,Bouhana K,Briere DM,Brown KD,Burgess LE,Burns AC,Burkard MR,Chiang H,Chicarelli MJ,Cook AW,Gaudino JJ,Hallin J,Hanson L,Hartley DP,Hicken EJ,Hingorani GP,Hinklin RJ,Mejia MJ,Olson P,Otten JN,Rhodes SP,Rodriguez ME,Savechenkov P,Smith DJ,Sudhakar N,Sullivan FX,Tang TP,Vigers GP,Wollenberg L,Christensen JG,Marx MA	1
6fa3	1.82	0.20696	Yes	No	Nat Commun	9	Small molecule inhibitors of RAS-effector protein interactions derived using an intracellular antibody fragment.	10.1038/s41467-018-05707-2	3169	2018	30093669	Quevedo CE,Cruz-Migoni A,Bery N,Miller A,Tanaka T,Petch D,Bataille CJR,Lee LYW,Fallon PS,Tulmin H,Ehebauer MT,Fernandez-Fuentes N,Russell AJ,Carr SB,Phillips SEV,Rabbitts TH	1
6v65	2763	0.2409	Most likely (unassigned electron density)	No	Cell Rep	32	Structural Insights into the SPRED1-Neurofibromin-KRAS Complex and Disruption of SPRED1-Neurofibromin Interaction by Oncogenic EGFR.	10.1016/j.celrep.2020.107909	107909	2020	32697994	Yan W,Markegard E,Dharmaiah S,Urisman A,Drew M,Esposito D,Scheffzek K,Nissley DV,McCormick F,Simanshu DK	3
7a1w	1.76	0.2365	Yes	No	Small GTPases	13	KRAS G12C fragment screening renders new binding pockets.	10.1080/21541248.2021.1979360	225-238	2022	34558391	Mathieu M,Steier V,Fassy F,Delorme C,Papin D,Genet B,Duffieux F,Bertrand T,Delarbre L,Le-Borgne H,Parent A,Didier P,Marquette JP,Lowinski M,Houtmann J,Lamberton A,Debussche L,Alexey R	1
6mbt	1.45	0.2155	Yes	No	Sci Rep	9	Structures of N-terminally processed KRAS provide insight into the role of N-acetylation.	10.1038/s41598-019-46846-w	10512	2019	31324887	Dharmaiah S,Tran TH,Messing S,Agamasu C,Gillette WK,Yan W,Waybright T,Alexander P,Esposito D,Nissley DV,McCormick F,Stephen AG,Simanshu DK	1
7a47	2.16	0.2077	Yes	No	Small GTPases	13	KRAS G12C fragment screening renders new binding pockets.	10.1080/21541248.2021.1979360	225-238	2022	34558391	Mathieu M,Steier V,Fassy F,Delorme C,Papin D,Genet B,Duffieux F,Bertrand T,Delarbre L,Le-Borgne H,Parent A,Didier P,Marquette JP,Lowinski M,Houtmann J,Lamberton A,Debussche L,Alexey R	1
6p8w	2.1	0.27689	Yes	Yes	ACS Med Chem Lett	10	Discovery of <i>N</i>-(1-Acryloylazetidin-3-yl)-2-(1<i>H</i>-indol-1-yl)acetamides as Covalent Inhibitors of KRAS<sub>G12C</sub>.	10.1021/acsmedchemlett.9b00258	1302-1308	2019	31531201	Shin Y,Jeong JW,Wurz RP,Achanta P,Arvedson T,Bartberger MD,Campuzano IDG,Fucini R,Hansen SK,Ingersoll J,Iwig JS,Lipford JR,Ma V,Kopecky DJ,McCarter J,San Miguel T,Mohr C,Sabet S,Saiki AY,Sawayama A,Sethofer S,Tegley CM,Volak LP,Yang K,Lanman BA,Erlanson DA,Cee VJ	1
6pgp	1.5	0.21646	Yes	Yes	J Med Chem	63	Discovery of a Covalent Inhibitor of KRAS<sub>G12C</sub> (AMG 510) for the Treatment of Solid Tumors.	10.1021/acs.jmedchem.9b01180	52-65	2020	31820981	Lanman BA,Allen JR,Allen JG,Amegadzie AK,Ashton KS,Booker SK,Chen JJ,Chen N,Frohn MJ,Goodman G,Kopecky DJ,Liu L,Lopez P,Low JD,Ma V,Minatti AE,Nguyen TT,Nishimura N,Pickrell AJ,Reed AB,Shin Y,Siegmund A,Tamayo NA,Tegley CM,Walton MC,Wang HL,Wurz RP,Xue M,Yang KC,Achanta P,Bartberger MD,Canon J,Hollis LS,McCarter JD,Mohr C,Rex K,Saiki AY,San Miguel T,Volak L,Wang KH,Whittington DA,Zech SG,Lipford …	1
6ob2	2845	0.2471	Most likely (unassigned electron density)	No	Proc Natl Acad Sci U S A	116	KRAS G13D sensitivity to neurofibromin-mediated GTP hydrolysis.	10.1073/pnas.1908353116	22122-22131	2019	31611389	Rabara D,Tran TH,Dharmaiah S,Stephens RM,McCormick F,Simanshu DK,Holderfield M	1
6mbu	1.45	0.1815	Yes	No	Sci Rep	9	Structures of N-terminally processed KRAS provide insight into the role of N-acetylation.	10.1038/s41598-019-46846-w	10512	2019	31324887	Dharmaiah S,Tran TH,Messing S,Agamasu C,Gillette WK,Yan W,Waybright T,Alexander P,Esposito D,Nissley DV,McCormick F,Stephen AG,Simanshu DK	1
6mqg	1.5	0.1945	No (shifted conformation)	No	J Biol Chem	294	Structural basis of the atypical activation mechanism of KRAS<sub>V14I</sub>.	10.1074/jbc.RA119.009131	13964-13972	2019	31341022	Bera AK,Lu J,Wales TE,Gondi S,Gurbani D,Nelson A,Engen JR,Westover KD	1
6mnx	2.2	0.2542	Yes	No	Cancer Res.	80	KRASQ61H preferentially signals through MAPK in a RAF dimer-dependent manner in non-small cell lung cancer.	10.1158/0008-5472.CAN-20-0448	3719-3731	2020	32605999	Zhou ZW,Ambrogio C,Bera AK,Li Q,Li XX,Li L,Son J,Gondi S,Li J,Campbell E,Jin H,Okoro JJ,Xu CX,Janne PA,Westover KD	1
6mbq	1.35	0.1789	Yes	No	Sci Rep	9	Structures of N-terminally processed KRAS provide insight into the role of N-acetylation.	10.1038/s41598-019-46846-w	10512	2019	31324887	Dharmaiah S,Tran TH,Messing S,Agamasu C,Gillette WK,Yan W,Waybright T,Alexander P,Esposito D,Nissley DV,McCormick F,Stephen AG,Simanshu DK	1
7acf	1.91	198	Yes	No	Proc. Natl. Acad. Sci. U.S.A.	117	Reply to Tran et al.: Dimeric KRAS protein-protein interaction stabilizers.	10.1073/pnas.1921236117	3365-3367	2020		Kessler D,Gollner A,Gmachl M,Mantoulidis A,Martin LJ,Zoephel A,Mayer M,Covini D,Fischer S,Gerstberger T,Gmaschitz T,Goodwin C,Greb P,Haering D,Hela W,Hoffmann J,Karolyi-Oezguer J,Knesl P,Kornigg S,Koegl M,Kousek R,Lamarre L,Moser F,Munico-Martinez S,Peinsipp C,Phan J,Rinnenthal J,Sai J,Salamon C,Scherbantin Y,Schipany K,Schnitzer R,Schrenk A,Sharps B,Siszler G,Sun Q,Waterson A,Wolkerstorfer B,Zee…	1
6o46	1.9	0.2099	Yes	No	Birth Defects Res	112	GTP hydrolysis is modulated by Arg34 in the RASopathy-associated KRAS<sub>P34R</sub>.	10.1002/bdr2.1647	708-717	2020	32187889	Bera AK,Lu J,Lu C,Li L,Gondi S,Yan W,Nelson A,Zhang G,Westover KD	1
6yxw	2.06	0.2778	Yes	Yes (affimer)	Nat Commun	12	RAS-inhibiting biologics identify and probe druggable pockets including an SII-Î±3 allosteric site.	10.1038/s41467-021-24316-0	4045	2021	34193876	Haza KZ,Martin HL,Rao A,Turner AL,Saunders SE,Petersen B,Tiede C,Tipping K,Tang AA,Ajayi M,Taylor T,Harvey M,Fishwick KM,Adams TL,Gaule TG,Trinh CH,Johnson M,Breeze AL,Edwards TA,McPherson MJ,Tomlinson DC	1
6wgn	1601	0.2139	Yes	Yes (peptide)	ACS Cent Sci	6	GTP-State-Selective Cyclic Peptide Ligands of K-Ras(G12D) Block Its Interaction with Raf.	10.1021/acscentsci.0c00514	1753-1761	2020	33145412	Zhang Z,Gao R,Hu Q,Peacock H,Peacock DM,Dai S,Shokat KM,Suga H	1
6xha	2.87	0.2691	No (low resolution)	No	Nat Commun	12	KRAS interaction with RAF1 RAS-binding domain and cysteine-rich domain provides insights into RAS-mediated RAF activation.	10.1038/s41467-021-21422-x	1176	2021	33608534	Tran TH,Chan AH,Young LC,Bindu L,Neale C,Messing S,Dharmaiah S,Taylor T,Denson JP,Esposito D,Nissley DV,Stephen AG,McCormick F,Simanshu DK	1
7c41	2276	0.2834	No (low resolution)	No	Cancers (Basel)	12	A H-REV107 Peptide Inhibits Tumor Growth and Interacts Directly with Oncogenic KRAS Mutants.	10.3390/cancers12061412		2020	32486141	Han CW,Jeong MS,Ha SC,Jang SB	1
6o36	2	0.2219	Yes	No	Birth Defects Res	112	GTP hydrolysis is modulated by Arg34 in the RASopathy-associated KRAS<sub>P34R</sub>.	10.1002/bdr2.1647	708-717	2020	32187889	Bera AK,Lu J,Lu C,Li L,Gondi S,Yan W,Nelson A,Zhang G,Westover KD	1
6epl	2.55	0.2238	No (shifted conformation)	No	Proc Natl Acad Sci U S A	116	Discovery of potent SOS1 inhibitors that block RAS activation via disruption of the RAS-SOS1 interaction.	10.1073/pnas.1812963116	2551-2560	2019	30683722	Hillig RC,Sautier B,Schroeder J,Moosmayer D,Hilpmann A,Stegmann CM,Werbeck ND,Briem H,Boemer U,Weiske J,Badock V,Mastouri J,Petersen K,Siemeister G,Kahmann JD,Wegener D,Bohnke N,Eis K,Graham K,Wortmann L,von Nussbaum F,Bader B	1
6ws4	1.84	158	Yes	No	To be published		Allosteric regulation of switch 2 controls K-Ras oncogenicity					Tran TH,Simanshu DK	1
7ny8	1.8	0.2097	Yes	No	Nat Commun	12	RAS-inhibiting biologics identify and probe druggable pockets including an SII-Î±3 allosteric site.	10.1038/s41467-021-24316-0	4045	2021	34193876	Haza KZ,Martin HL,Rao A,Turner AL,Saunders SE,Petersen B,Tiede C,Tipping K,Tang AA,Ajayi M,Taylor T,Harvey M,Fishwick KM,Adams TL,Gaule TG,Trinh CH,Johnson M,Breeze AL,Edwards TA,McPherson MJ,Tomlinson DC	1
6god	1.71	0.23102	Yes	No	Proc Natl Acad Sci U S A	116	Structure-based development of new RAS-effector inhibitors from a combination of active and inactive RAS-binding compounds.	10.1073/pnas.1811360116	2545-2550	2019	30683716	Cruz-Migoni A,Canning P,Quevedo CE,Bataille CJR,Bery N,Miller A,Russell AJ,Phillips SEV,Carr SB,Rabbitts TH	1
6xhb	2.5	0.2213	Most likely (unassigned electron density)	No	Nat Commun	12	KRAS interaction with RAF1 RAS-binding domain and cysteine-rich domain provides insights into RAS-mediated RAF activation.	10.1038/s41467-021-21422-x	1176	2021	33608534	Tran TH,Chan AH,Young LC,Bindu L,Neale C,Messing S,Dharmaiah S,Taylor T,Denson JP,Esposito D,Nissley DV,Stephen AG,McCormick F,Simanshu DK	1
6gj5	1499	0.2028	Yes	No	Proc Natl Acad Sci U S A	116	Drugging an undruggable pocket on KRAS.	10.1073/pnas.1904529116	15823-15829	2019	31332011	Kessler D,Gmachl M,Mantoulidis A,Martin LJ,Zoephel A,Mayer M,Gollner A,Covini D,Fischer S,Gerstberger T,Gmaschitz T,Goodwin C,Greb P,Haring D,Hela W,Hoffmann J,Karolyi-Oezguer J,Knesl P,Kornigg S,Koegl M,Kousek R,Lamarre L,Moser F,Munico-Martinez S,Peinsipp C,Phan J,Rinnenthal J,Sai J,Salamon C,Scherbantin Y,Schipany K,Schnitzer R,Schrenk A,Sharps B,Siszler G,Sun Q,Waterson A,Wolkerstorfer B,Zeeb…	1
4dsn	2.03	0.2059	Yes	No	Proc Natl Acad Sci U S A	109	Small-molecule ligands bind to a distinct pocket in Ras and inhibit SOS-mediated nucleotide exchange activity.	10.1073/pnas.1116510109	5299-304	2012	22431598	Maurer T,Garrenton LS,Oh A,Pitts K,Anderson DJ,Skelton NJ,Fauber BP,Pan B,Malek S,Stokoe D,Ludlam MJ,Bowman KK,Wu J,Giannetti AM,Starovasnik MA,Mellman I,Jackson PK,Rudolph J,Wang W,Fang G	1
4epr	2	253	Yes	No	Angew Chem Int Ed Engl	51	Discovery of small molecules that bind to K-Ras and inhibit Sos-mediated activation.	10.1002/anie.201201358	6140-3	2012	22566140	Sun Q,Burke JP,Phan J,Burns MC,Olejniczak ET,Waterson AG,Lee T,Rossanese OW,Fesik SW	1
4lyf	1568	0.1922	Yes / No	Yes (chain B only)	Nature	503	K-Ras(G12C) inhibitors allosterically control GTP affinity and effector interactions.	10.1038/nature12796	548-51	2013	24256730	Ostrem JM,Peters U,Sos ML,Wells JA,Shokat KM	1
4lyj	1927	0.2069	No (shifted conformation)	Yes	Nature	503	K-Ras(G12C) inhibitors allosterically control GTP affinity and effector interactions.	10.1038/nature12796	548-51	2013	24256730	Ostrem JM,Peters U,Sos ML,Wells JA,Shokat KM	1
4lv6	1.5	0.1868	Yes	Yes	Nature	503	K-Ras(G12C) inhibitors allosterically control GTP affinity and effector interactions.	10.1038/nature12796	548-51	2013	24256730	Ostrem JM,Peters U,Sos ML,Wells JA,Shokat KM	1
4obe	1.24	0.1686	Yes	No	Proc Natl Acad Sci U S A	111	In situ selectivity profiling and crystal structure of SML-8-73-1, an active site inhibitor of oncogenic K-Ras G12C.	10.1073/pnas.1404639111	8895-900	2014	24889603	Hunter JC,Gurbani D,Ficarro SB,Carrasco MA,Lim SM,Choi HG,Xie T,Marto JA,Chen Z,Gray NS,Westover KD	1
4ept	2	0.27436	Yes	No	Angew Chem Int Ed Engl	51	Discovery of small molecules that bind to K-Ras and inhibit Sos-mediated activation.	10.1002/anie.201201358	6140-3	2012	22566140	Sun Q,Burke JP,Phan J,Burns MC,Olejniczak ET,Waterson AG,Lee T,Rossanese OW,Fesik SW	1
7aca	1.57	205	Yes	No	To be published		CRYSTAL STRUCTURE OF AN ACTIVE KRAS G12D (GPPCP) DIMER IN COMPLEX WITH BI-5747					Kessler D	1
7acq	1.86	0.2097	Yes / Most likely (unassigned electron density) / No	No	To be published		CRYSTAL STRUCTURE OF INACTIVE KRAS G12D (GDP) IN COMPLEX WITH THE SOAKED DIMERIC INHIBITOR BI00925747					Kessler D	1
7r0m	1611	0.2493	Yes	Yes	Cancer Discov		Discovery, Preclinical Characterization, and Early Clinical Activity of JDQ443, a Structurally Novel, Potent and Selective, Covalent Oral Inhibitor of KRASG12C.	10.1158/2159-8290.CD-22-0158		2022	35404998	Weiss A,Lorthiois E,Barys L,Beyer KS,Bomio-Confaglia C,Burks H,Chen X,Cui X,de Kanter R,Dharmarajan L,Fedele C,Gerspacher M,Guthy DA,Head V,Jaeger A,Jimenez Nunez E,Kearns JD,Leblanc C,Maira SM,Murphy J,Oakman H,Ostermann N,Ottl J,Rigollier P,Roman D,Schnell C,Sedrani R,Shimizu T,Stringer R,Vaupel A,Voshol H,Wessels P,Widmer T,Wilcken R,Xu K,Zecri F,Farago AF,Cotesta S,Brachmann SM	1
5tar	1.9	0.26575	Yes	No	Proc Natl Acad Sci U S A	113	Structural basis of recognition of farnesylated and methylated KRAS4b by PDEÎ´.	10.1073/pnas.1615316113	E6766-E6775	2016	27791178	Dharmaiah S,Bindu L,Tran TH,Gillette WK,Frank PH,Ghirlando R,Nissley DV,Esposito D,McCormick F,Stephen AG,Simanshu DK	1
3gft	2.27	267	Most likely (unassigned electron density)	No	To be published		Human K-Ras in complex with a GTP analogue					Tong Y,Tempel W,Shen L,Arrowsmith CH,Edwards AM,Sundstrom M,Weigelt J,Bochkarev A,Park H	1
7r0q	1.95	0.2925	Yes	Yes	Cancer Discov		Discovery, Preclinical Characterization, and Early Clinical Activity of JDQ443, a Structurally Novel, Potent and Selective, Covalent Oral Inhibitor of KRASG12C.	10.1158/2159-8290.CD-22-0158		2022	35404998	Weiss A,Lorthiois E,Barys L,Beyer KS,Bomio-Confaglia C,Burks H,Chen X,Cui X,de Kanter R,Dharmarajan L,Fedele C,Gerspacher M,Guthy DA,Head V,Jaeger A,Jimenez Nunez E,Kearns JD,Leblanc C,Maira SM,Murphy J,Oakman H,Ostermann N,Ottl J,Rigollier P,Roman D,Schnell C,Sedrani R,Shimizu T,Stringer R,Vaupel A,Voshol H,Wessels P,Widmer T,Wilcken R,Xu K,Zecri F,Farago AF,Cotesta S,Brachmann SM	1
7rov	1.32	0.2156	Yes	Yes (peptide)	Chem Sci	12	Discovery of cell active macrocyclic peptides with on-target inhibition of KRAS signaling.	10.1039/d1sc05187c	15975-15987	2021	35024121	Lim S,Boyer N,Boo N,Huang C,Venkatachalam G,Angela Juang YC,Garrigou M,Kaan HYK,Duggal R,Peh KM,Sadruddin A,Gopal P,Yuen TY,Ng S,Kannan S,Brown CJ,Verma CS,Orth P,Peier A,Ge L,Yu X,Bhatt B,Chen F,Wang E,Li NJ,Gonzales RJ,Stoeck A,Henry B,Sawyer TK,Lane DP,Johannes CW,Biswas K,Partridge AW	1
7r0n	1.2	222	No	Yes	Cancer Discov		Discovery, Preclinical Characterization, and Early Clinical Activity of JDQ443, a Structurally Novel, Potent and Selective, Covalent Oral Inhibitor of KRASG12C.	10.1158/2159-8290.CD-22-0158		2022	35404998	Weiss A,Lorthiois E,Barys L,Beyer KS,Bomio-Confaglia C,Burks H,Chen X,Cui X,de Kanter R,Dharmarajan L,Fedele C,Gerspacher M,Guthy DA,Head V,Jaeger A,Jimenez Nunez E,Kearns JD,Leblanc C,Maira SM,Murphy J,Oakman H,Ostermann N,Ottl J,Rigollier P,Roman D,Schnell C,Sedrani R,Shimizu T,Stringer R,Vaupel A,Voshol H,Wessels P,Widmer T,Wilcken R,Xu K,Zecri F,Farago AF,Cotesta S,Brachmann SM	1
5tb5	2	0.2476	Yes	No	Proc Natl Acad Sci U S A	113	Structural basis of recognition of farnesylated and methylated KRAS4b by PDEÎ´.	10.1073/pnas.1615316113	E6766-E6775	2016	27791178	Dharmaiah S,Bindu L,Tran TH,Gillette WK,Frank PH,Ghirlando R,Nissley DV,Esposito D,McCormick F,Stephen AG,Simanshu DK	1
7f0w	1.39	0.1896	No (shifted conformation)	No	To be published		Crystal structure of KRAS-G12D bound to GDP with switch 1 open conformation					Zhang F	1
6mqn	1.6	0.2272	No (shifted conformation)	No	J Biol Chem	294	Structural basis of the atypical activation mechanism of KRAS<sub>V14I</sub>.	10.1074/jbc.RA119.009131	13964-13972	2019	31341022	Bera AK,Lu J,Wales TE,Gondi S,Gurbani D,Nelson A,Engen JR,Westover KD	1
6ob3	2.1	0.2259	Yes	No	Proc Natl Acad Sci U S A	116	KRAS G13D sensitivity to neurofibromin-mediated GTP hydrolysis.	10.1073/pnas.1908353116	22122-22131	2019	31611389	Rabara D,Tran TH,Dharmaiah S,Stephens RM,McCormick F,Simanshu DK,Holderfield M	1
6pgo	1.6	0.23106	Yes	Yes	J Med Chem	63	Discovery of a Covalent Inhibitor of KRAS<sub>G12C</sub> (AMG 510) for the Treatment of Solid Tumors.	10.1021/acs.jmedchem.9b01180	52-65	2020	31820981	Lanman BA,Allen JR,Allen JG,Amegadzie AK,Ashton KS,Booker SK,Chen JJ,Chen N,Frohn MJ,Goodman G,Kopecky DJ,Liu L,Lopez P,Low JD,Ma V,Minatti AE,Nguyen TT,Nishimura N,Pickrell AJ,Reed AB,Shin Y,Siegmund A,Tamayo NA,Tegley CM,Walton MC,Wang HL,Wurz RP,Xue M,Yang KC,Achanta P,Bartberger MD,Canon J,Hollis LS,McCarter JD,Mohr C,Rex K,Saiki AY,San Miguel T,Volak L,Wang KH,Whittington DA,Zech SG,Lipford …	1
6ms9	1.49	0.2323	No (T58 disordered)	No	Birth Defects Res	112	GTP hydrolysis is modulated by Arg34 in the RASopathy-associated KRAS<sub>P34R</sub>.	10.1002/bdr2.1647	708-717	2020	32187889	Bera AK,Lu J,Lu C,Li L,Gondi S,Yan W,Nelson A,Zhang G,Westover KD	1
6pq3	1.75	0.2174	Yes	No	J Biol Chem	295	<i>RAS</i> internal tandem duplication disrupts GTPase-activating protein (GAP) binding to activate oncogenic signaling.	10.1074/jbc.RA119.011080	9335-9348	2020	32393580	Nelson AC,Turbyville TJ,Dharmaiah S,Rigby M,Yang R,Wang TY,Columbus J,Stephens R,Taylor T,Sciacca D,Onsongo G,Sarver A,Subramanian S,Nissley DV,Simanshu DK,Lou E	1
6p0z	1011	0.1663	Yes	No	Sci Rep	9	Structures of N-terminally processed KRAS provide insight into the role of N-acetylation.	10.1038/s41598-019-46846-w	10512	2019	31324887	Dharmaiah S,Tran TH,Messing S,Agamasu C,Gillette WK,Yan W,Waybright T,Alexander P,Esposito D,Nissley DV,McCormick F,Stephen AG,Simanshu DK	1
6quu	1477	204	Yes	No	Chemistry	25	KRAS Binders Hidden in Nature.	10.1002/chem.201902810	12037-12041	2019	31231840	Bergner A,Cockcroft X,Fischer G,Gollner A,Hela W,Kousek R,Mantoulidis A,Martin LJ,Mayer M,Mullauer B,Siszler G,Wolkerstorfer B,Kessler D,McConnell DB	1
6quv	1475	208	Yes	No	Chemistry	25	KRAS Binders Hidden in Nature.	10.1002/chem.201902810	12037-12041	2019	31231840	Bergner A,Cockcroft X,Fischer G,Gollner A,Hela W,Kousek R,Mantoulidis A,Martin LJ,Mayer M,Mullauer B,Siszler G,Wolkerstorfer B,Kessler D,McConnell DB	1
6m9w	1.5	0.1813	No (shifted conformation)	No	Sci Rep	9	Structures of N-terminally processed KRAS provide insight into the role of N-acetylation.	10.1038/s41598-019-46846-w	10512	2019	31324887	Dharmaiah S,Tran TH,Messing S,Agamasu C,Gillette WK,Yan W,Waybright T,Alexander P,Esposito D,Nissley DV,McCormick F,Stephen AG,Simanshu DK	1
6oim	1.65	0.21519	Yes	Yes	Nature		The clinical KRAS(G12C) inhibitor AMG 510 drives anti-tumour immunity.	10.1038/s41586-019-1694-1		2019	31666701	Canon J,Rex K,Saiki AY,Mohr C,Cooke K,Bagal D,Gaida K,Holt T,Knutson CG,Koppada N,Lanman BA,Werner J,Rapaport AS,San Miguel T,Ortiz R,Osgood T,Sun JR,Zhu X,McCarter JD,Volak LP,Houk BE,Fakih MG,O'Neil BH,Price TJ,Falchook GS,Desai J,Kuo J,Govindan R,Hong DS,Ouyang W,Henary H,Arvedson T,Cee VJ,Lipford JR	1
6p8y	2.31	0.26902	Yes	Yes	ACS Med Chem Lett	10	Discovery of <i>N</i>-(1-Acryloylazetidin-3-yl)-2-(1<i>H</i>-indol-1-yl)acetamides as Covalent Inhibitors of KRAS<sub>G12C</sub>.	10.1021/acsmedchemlett.9b00258	1302-1308	2019	31531201	Shin Y,Jeong JW,Wurz RP,Achanta P,Arvedson T,Bartberger MD,Campuzano IDG,Fucini R,Hansen SK,Ingersoll J,Iwig JS,Lipford JR,Ma V,Kopecky DJ,McCarter J,San Miguel T,Mohr C,Sabet S,Saiki AY,Sawayama A,Sethofer S,Tegley CM,Volak LP,Yang K,Lanman BA,Erlanson DA,Cee VJ	1
6mta	2.15	0.2433	Yes	No	Birth Defects Res	112	GTP hydrolysis is modulated by Arg34 in the RASopathy-associated KRAS<sub>P34R</sub>.	10.1002/bdr2.1647	708-717	2020	32187889	Bera AK,Lu J,Lu C,Li L,Gondi S,Yan W,Nelson A,Zhang G,Westover KD	1
6quw	1242	0.21	Yes	No	Chemistry	25	KRAS Binders Hidden in Nature.	10.1002/chem.201902810	12037-12041	2019	31231840	Bergner A,Cockcroft X,Fischer G,Gollner A,Hela W,Kousek R,Mantoulidis A,Martin LJ,Mayer M,Mullauer B,Siszler G,Wolkerstorfer B,Kessler D,McConnell DB	1
6p8x	2.11	0.31292	Yes	Yes	ACS Med Chem Lett	10	Discovery of <i>N</i>-(1-Acryloylazetidin-3-yl)-2-(1<i>H</i>-indol-1-yl)acetamides as Covalent Inhibitors of KRAS<sub>G12C</sub>.	10.1021/acsmedchemlett.9b00258	1302-1308	2019	31531201	Shin Y,Jeong JW,Wurz RP,Achanta P,Arvedson T,Bartberger MD,Campuzano IDG,Fucini R,Hansen SK,Ingersoll J,Iwig JS,Lipford JR,Ma V,Kopecky DJ,McCarter J,San Miguel T,Mohr C,Sabet S,Saiki AY,Sawayama A,Sethofer S,Tegley CM,Volak LP,Yang K,Lanman BA,Erlanson DA,Cee VJ	1
7ew9	2.13	0.2568	Yes	Yes	To be published		GDP-bound KRAS G12D in complex with TH-Z816					Shen P,Yang Y,Yang YY,Zhang L,Zhang Y,Chen CC,Guo RT	1
6qux	1.62	223	Yes	No	Chemistry	25	KRAS Binders Hidden in Nature.	10.1002/chem.201902810	12037-12041	2019	31231840	Bergner A,Cockcroft X,Fischer G,Gollner A,Hela W,Kousek R,Mantoulidis A,Martin LJ,Mayer M,Mullauer B,Siszler G,Wolkerstorfer B,Kessler D,McConnell DB	1
7c40	2516	0.2264	Yes	No	Cancers (Basel)	12	A H-REV107 Peptide Inhibits Tumor Growth and Interacts Directly with Oncogenic KRAS Mutants.	10.3390/cancers12061412		2020	32486141	Han CW,Jeong MS,Ha SC,Jang SB	1
7eyx	1.82	0.2124	Yes	No	To be published		Crystal structure of Mg-free KRAS-G12D bound to GDP					Fei Z	1
7t47	1.27	0.1724	Yes	Yes	Nature		A Non-covalent KRASG12D Allele Specific Inhibitor Demonstrates Potent Inhibition of KRAS-dependent Signaling and Regression of KRASG12D-mutant Tumors	10.21203/rs.3.rs-1261963/v1		2022		Christensen J,Hallin J,Bowcut V,Calinsan A,Briere D,Hargis L,Engstrom L,Laguer J,Medwid J,Vanderpool D,Lifset E,Trinh D,Hoffman N,Wang X,Lawson J,Gunn R,Smith C,Thomas N,Martinson M,Bergstrom A,Sullivan F,Bouhana K,Winski S,He L,Julio FB,Pavlicek A,Hafing J,Rahbaek L,Marx M,Olson P	1
7rp4	2.15	0.2526	Yes	Yes	Nat Biotechnol		Conformation-locking antibodies for the discovery and characterization of KRAS inhibitors.	10.1038/s41587-021-01126-9		2022	34992247	Davies CW,Oh AJ,Mroue R,Steffek M,Bruning JM,Xiao Y,Feng S,Jayakar S,Chan E,Arumugam V,Uribe SC,Drummond J,Frommlet A,Lu C,Franke Y,Merchant M,Koeppen H,Quinn JG,Malhotra S,Do S,Gazzard L,Purkey HE,Rudolph J,Mulvihill MM,Koerber JT,Wang W,Evangelista M	1
7rt5	1.29	0.1872	Yes	Yes	J Med Chem	65	Identification of MRTX1133, a Noncovalent, Potent, and Selective KRAS<sub>G12D</sub> Inhibitor.	10.1021/acs.jmedchem.1c01688	3123-3133	2022	34889605	Wang X,Allen S,Blake JF,Bowcut V,Briere DM,Calinisan A,Dahlke JR,Fell JB,Fischer JP,Gunn RJ,Hallin J,Laguer J,Lawson JD,Medwid J,Newhouse B,Nguyen P,O'Leary JM,Olson P,Pajk S,Rahbaek L,Rodriguez M,Smith CR,Tang TP,Thomas NC,Vanderpool D,Vigers GP,Christensen JG,Marx MA	1
7ewb	1.99	246	Yes	Yes	To be published		GDP-bound KRAS G12D in complex with TH-Z835					Shen P,Yang Y,Yang YY,Zhang L,Zhang Y,Chen CC,Guo RT	1
6p8z	1.65	0.2693	Yes	Yes	ACS Med Chem Lett	10	Discovery of <i>N</i>-(1-Acryloylazetidin-3-yl)-2-(1<i>H</i>-indol-1-yl)acetamides as Covalent Inhibitors of KRAS<sub>G12C</sub>.	10.1021/acsmedchemlett.9b00258	1302-1308	2019	31531201	Shin Y,Jeong JW,Wurz RP,Achanta P,Arvedson T,Bartberger MD,Campuzano IDG,Fucini R,Hansen SK,Ingersoll J,Iwig JS,Lipford JR,Ma V,Kopecky DJ,McCarter J,San Miguel T,Mohr C,Sabet S,Saiki AY,Sawayama A,Sethofer S,Tegley CM,Volak LP,Yang K,Lanman BA,Erlanson DA,Cee VJ	1
7rt3	1.56	0.1988	Yes	Yes	J Med Chem	65	Identification of MRTX1133, a Noncovalent, Potent, and Selective KRAS<sub>G12D</sub> Inhibitor.	10.1021/acs.jmedchem.1c01688	3123-3133	2022	34889605	Wang X,Allen S,Blake JF,Bowcut V,Briere DM,Calinisan A,Dahlke JR,Fell JB,Fischer JP,Gunn RJ,Hallin J,Laguer J,Lawson JD,Medwid J,Newhouse B,Nguyen P,O'Leary JM,Olson P,Pajk S,Rahbaek L,Rodriguez M,Smith CR,Tang TP,Thomas NC,Vanderpool D,Vigers GP,Christensen JG,Marx MA	1
7ewa	2.25	0.2584	Most likely (unassigned electron density)	Yes	To be published		GDP-bound KRAS G12D in complex with TH-Z827					Shen P,Yang Y,Yang YY,Zhang L,Zhang Y,Chen CC,Guo RT	1
7q9u	2238	0.2545	Yes	No	To be published		Crystal structure of the high affinity KRas mutant PDE6D complex					Yelland T,Ismail I	1
7rt2	1.59	0.1796	Yes	Yes	J Med Chem	65	Identification of MRTX1133, a Noncovalent, Potent, and Selective KRAS<sub>G12D</sub> Inhibitor.	10.1021/acs.jmedchem.1c01688	3123-3133	2022	34889605	Wang X,Allen S,Blake JF,Bowcut V,Briere DM,Calinisan A,Dahlke JR,Fell JB,Fischer JP,Gunn RJ,Hallin J,Laguer J,Lawson JD,Medwid J,Newhouse B,Nguyen P,O'Leary JM,Olson P,Pajk S,Rahbaek L,Rodriguez M,Smith CR,Tang TP,Thomas NC,Vanderpool D,Vigers GP,Christensen JG,Marx MA	1
7ach	1.9	214	Yes	No	To be published		CRYSTAL STRUCTURE OF ACTIVE KRAS G12D (GPPCP) IN COMPLEX WITH THE SOAKED DIMERIC INHIBITOR BI-5747					Kessler D	1
7rt4	2.1	234	Yes	Yes	J Med Chem	65	Identification of MRTX1133, a Noncovalent, Potent, and Selective KRAS<sub>G12D</sub> Inhibitor.	10.1021/acs.jmedchem.1c01688	3123-3133	2022	34889605	Wang X,Allen S,Blake JF,Bowcut V,Briere DM,Calinisan A,Dahlke JR,Fell JB,Fischer JP,Gunn RJ,Hallin J,Laguer J,Lawson JD,Medwid J,Newhouse B,Nguyen P,O'Leary JM,Olson P,Pajk S,Rahbaek L,Rodriguez M,Smith CR,Tang TP,Thomas NC,Vanderpool D,Vigers GP,Christensen JG,Marx MA	1
7rt1	1.27	0.1678	Yes	Yes	J Med Chem	65	Identification of MRTX1133, a Noncovalent, Potent, and Selective KRAS<sub>G12D</sub> Inhibitor.	10.1021/acs.jmedchem.1c01688	3123-3133	2022	34889605	Wang X,Allen S,Blake JF,Bowcut V,Briere DM,Calinisan A,Dahlke JR,Fell JB,Fischer JP,Gunn RJ,Hallin J,Laguer J,Lawson JD,Medwid J,Newhouse B,Nguyen P,O'Leary JM,Olson P,Pajk S,Rahbaek L,Rodriguez M,Smith CR,Tang TP,Thomas NC,Vanderpool D,Vigers GP,Christensen JG,Marx MA	1
7rp3	2	0.2339	Yes	Yes	Nat Biotechnol		Conformation-locking antibodies for the discovery and characterization of KRAS inhibitors.	10.1038/s41587-021-01126-9		2022	34992247	Davies CW,Oh AJ,Mroue R,Steffek M,Bruning JM,Xiao Y,Feng S,Jayakar S,Chan E,Arumugam V,Uribe SC,Drummond J,Frommlet A,Lu C,Franke Y,Merchant M,Koeppen H,Quinn JG,Malhotra S,Do S,Gazzard L,Purkey HE,Rudolph J,Mulvihill MM,Koerber JT,Wang W,Evangelista M	1
7rp2	2.2	0.2249	No (low resolution)	No	Nat Biotechnol		Conformation-locking antibodies for the discovery and characterization of KRAS inhibitors.	10.1038/s41587-021-01126-9		2022	34992247	Davies CW,Oh AJ,Mroue R,Steffek M,Bruning JM,Xiao Y,Feng S,Jayakar S,Chan E,Arumugam V,Uribe SC,Drummond J,Frommlet A,Lu C,Franke Y,Merchant M,Koeppen H,Quinn JG,Malhotra S,Do S,Gazzard L,Purkey HE,Rudolph J,Mulvihill MM,Koerber JT,Wang W,Evangelista M	1
6zli	1.73	0.2203	Yes	No	Future Med Chem	12	Drugging all RAS isoforms with one pocket.	10.4155/fmc-2020-0221	1911-1923	2020	32779487	Kessler D,Bergner A,Bottcher J,Fischer G,Dobel S,Hinkel M,Mullauer B,Weiss-Puxbaum A,McConnell DB	1
6zl5	1645	0.2093	Yes	No	Future Med Chem	12	Drugging all RAS isoforms with one pocket.	10.4155/fmc-2020-0221	1911-1923	2020	32779487	Kessler D,Bergner A,Bottcher J,Fischer G,Dobel S,Hinkel M,Mullauer B,Weiss-Puxbaum A,McConnell DB	1
7rpz	1.3	0.1713	Yes	Yes	J Med Chem	65	Identification of MRTX1133, a Noncovalent, Potent, and Selective KRAS<sub>G12D</sub> Inhibitor.	10.1021/acs.jmedchem.1c01688	3123-3133	2022	34889605	Wang X,Allen S,Blake JF,Bowcut V,Briere DM,Calinisan A,Dahlke JR,Fell JB,Fischer JP,Gunn RJ,Hallin J,Laguer J,Lawson JD,Medwid J,Newhouse B,Nguyen P,O'Leary JM,Olson P,Pajk S,Rahbaek L,Rodriguez M,Smith CR,Tang TP,Thomas NC,Vanderpool D,Vigers GP,Christensen JG,Marx MA	1
7ycc	1.79	255	Yes	Yes	Bioorg Med Chem	71	Discovery and biological evaluation of 1-{2,7-diazaspiro[3.5]nonan-2-yl}prop-2-en-1-one derivatives as covalent inhibitors of KRAS G12C with favorable metabolic stability and anti-tumor activity.	10.1016/j.bmc.2022.116949	116949	2022	35926326	Imaizumi T,Akaiwa M,Abe T,Nigawara T,Koike T,Satake Y,Watanabe K,Kaneko O,Amano Y,Mori K,Yamanaka Y,Nagashima T,Shimazaki M,Kuramoto K	1
7tlg	1.8000072	0.2332951	Yes	Yes	Nat Chem Biol		Chemical acylation of an acquired serine suppresses oncogenic signaling of K-Ras(G12S).	10.1038/s41589-022-01065-9		2022	35864332	Zhang Z,Guiley KZ,Shokat KM	1
7tlk	1.7110223	0.20508596	Yes	No	Nat Chem Biol		Chemical acylation of an acquired serine suppresses oncogenic signaling of K-Ras(G12S).	10.1038/s41589-022-01065-9		2022	35864332	Zhang Z,Guiley KZ,Shokat KM	1
7tle	1.9871675	0.23378734	Yes	Yes	Nat Chem Biol		Chemical acylation of an acquired serine suppresses oncogenic signaling of K-Ras(G12S).	10.1038/s41589-022-01065-9		2022	35864332	Zhang Z,Guiley KZ,Shokat KM	1
7yce	1.8	291	Yes	Yes	Bioorg Med Chem	71	Discovery and biological evaluation of 1-{2,7-diazaspiro[3.5]nonan-2-yl}prop-2-en-1-one derivatives as covalent inhibitors of KRAS G12C with favorable metabolic stability and anti-tumor activity.	10.1016/j.bmc.2022.116949	116949	2022	35926326	Imaizumi T,Akaiwa M,Abe T,Nigawara T,Koike T,Satake Y,Watanabe K,Kaneko O,Amano Y,Mori K,Yamanaka Y,Nagashima T,Shimazaki M,Kuramoto K	1
8dni	1.5	0.2539	Yes	Yes	J Comput Aided Mol Des	36	Modeling receptor flexibility in the structure-based design of KRAS<sub>G12C</sub> inhibitors.	10.1007/s10822-022-00467-0	591-604	2022	35930206	Zhu K,Li C,Wu KY,Mohr C,Li X,Lanman B	1
8cx5	1.72	0.2211	No	Yes	J Am Chem Soc	144	Chemoselective Covalent Modification of K-Ras(G12R) with a Small Molecule Electrophile.	10.1021/jacs.2c05377	15916-15921	2022	36001446	Zhang Z,Morstein J,Ecker AK,Guiley KZ,Shokat KM	1
8dnk	2.23	0.2354	Yes	Yes	J Comput Aided Mol Des	36	Modeling receptor flexibility in the structure-based design of KRAS<sub>G12C</sub> inhibitors.	10.1007/s10822-022-00467-0	591-604	2022	35930206	Zhu K,Li C,Wu KY,Mohr C,Li X,Lanman B	1
7vvb	1.7	197	Yes	No	Proc. Natl. Acad. Sci. U.S.A.	119	Structural insights into Ras regulation by SIN1.	10.1073/pnas.2119990119	e2119990119-e2119990119	2022		Zheng Y,Ding L,Meng X,Potter M,Kearney AL,Zhang J,Sun J,James DE,Yang G,Zhou C	2
8dnj	1.81	0.2889	No	Yes	J Comput Aided Mol Des	36	Modeling receptor flexibility in the structure-based design of KRAS<sub>G12C</sub> inhibitors.	10.1007/s10822-022-00467-0	591-604	2022	35930206	Zhu K,Li C,Wu KY,Mohr C,Li X,Lanman B	1
8afb	1.12	222	Yes	Yes	J Med Chem		Fragment Optimization of Reversible Binding to the Switch II Pocket on KRAS Leads to a Potent, In Vivo Active KRASG12C Inhibitor	10.1021/acs.jmedchem.2c01120		2022	36300829	Joachim Bröker, Alex G Waterson, Chris Smethurst, Dirk Kessler, Jark Böttcher, Moriz Mayer, Gerhard Gmaschitz, Jason Phan, Andrew Little, Jason R Abbott, Qi Sun, Michael Gmachl, Dorothea Rudolph, Heribert Arnhof, Klaus Rumpel, Fabio Savarese, Thomas Gerstberger, Nikolai Mischerikow, Matthias Treu, Lorenz Herdeis, Tobias Wunberg, Andreas Gollner, Harald Weinstabl, Andreas Mantoulidis, Oliver Kräme…	1
8afc	2.41	266	Yes	Yes	J Med Chem		Fragment Optimization of Reversible Binding to the Switch II Pocket on KRAS Leads to a Potent, In Vivo Active KRASG12C Inhibitor	10.1021/acs.jmedchem.2c01120		2022	36300829	Joachim Bröker, Alex G Waterson, Chris Smethurst, Dirk Kessler, Jark Böttcher, Moriz Mayer, Gerhard Gmaschitz, Jason Phan, Andrew Little, Jason R Abbott, Qi Sun, Michael Gmachl, Dorothea Rudolph, Heribert Arnhof, Klaus Rumpel, Fabio Savarese, Thomas Gerstberger, Nikolai Mischerikow, Matthias Treu, Lorenz Herdeis, Tobias Wunberg, Andreas Gollner, Harald Weinstabl, Andreas Mantoulidis, Oliver Kräme…	1
8afd	1.63	265	Yes	Yes	J Med Chem		Fragment Optimization of Reversible Binding to the Switch II Pocket on KRAS Leads to a Potent, In Vivo Active KRASG12C Inhibitor	10.1021/acs.jmedchem.2c01120		2022	36300829	Joachim Bröker, Alex G Waterson, Chris Smethurst, Dirk Kessler, Jark Böttcher, Moriz Mayer, Gerhard Gmaschitz, Jason Phan, Andrew Little, Jason R Abbott, Qi Sun, Michael Gmachl, Dorothea Rudolph, Heribert Arnhof, Klaus Rumpel, Fabio Savarese, Thomas Gerstberger, Nikolai Mischerikow, Matthias Treu, Lorenz Herdeis, Tobias Wunberg, Andreas Gollner, Harald Weinstabl, Andreas Mantoulidis, Oliver Kräme…	1
