# Supplementary material for: In Silico Evaluation of the Thr58-Associated Conserved Water with KRAS Switch-II Pocket Binders
Source: J Chem Inf Model. 2023 Feb 28;63(5):1490–505. doi: 10.1021/acs.jcim.2c01479 (PMC10015465; doi:10.1021/acs.jcim.2c01479)
Supplement: Supplementary file 4 — ci2c01479_si_004.xlsx [file ci2c01479_si_004.xlsx]

## Sheet: WaterMap_results_conserved_wate
PDB ID	Chain	Reference	Ligand (name in the original publication)	Resolution	Conserved water in the crystal structure (Yes/Yes*/No)	Occupancy	WaterMap ΔG (kcal/mol)	WaterMap ΔH (kcal/mol)	WaterMap -TΔS (kcal/mol)	H-bonds (water-water)	H-bonds (protein/ligand-water)	Adjacent hydration sites (Yes/No)	Adjacent hydration site(s) ΔG (kcal/mol)	Additional notes
4LUC	A	https://doi.org/10.1038/nature12796	Compound 6	1.29	Yes	0.99	4.78	0.45	4.33	1.23	1.07	Yes	[+1,94; +5,20]	n/a
4LV6	A	https://doi.org/10.1038/nature12796	Compound 4	1.5	Yes	0.97	7.17	3.14	4.03	0.95	1.36	Yes	[+1.70]	n/a
4LYF	B	https://doi.org/10.1038/nature12796	Compound 8	1.57	No	n/a	n/a	n/a	n/a	n/a	n/a	No	n/a	Different switch-II configuration
4M21	B	https://doi.org/10.1038/nature12796	Compound 11	1.94	No	n/a	n/a	n/a	n/a	n/a	n/a	No	n/a	Different switch-II configuration
4LYJ	A	https://doi.org/10.1038/nature12796	Compound 9	1.93	No	n/a	n/a	n/a	n/a	n/a	n/a	No	n/a	Different switch-II configuration
4LYH	C	https://doi.org/10.1038/nature12796	Compound 9	1.37	Yes	1	9.68	5.11	4.57	0	2.06	No	n/a	n/a
4M1O	B	https://doi.org/10.1038/nature12796	Compound 7	1.57	No	n/a	n/a	n/a	n/a	n/a	n/a	No	n/a	Different switch-II configuration
4M1S	B	https://doi.org/10.1038/nature12796	Compound 13	1.55	No	n/a	n/a	n/a	n/a	n/a	n/a	No	n/a	Different switch-II configuration
4M1Y	B	https://doi.org/10.1038/nature12796	Compound 15	1.49	No	n/a	n/a	n/a	n/a	n/a	n/a	No	n/a	Different switch-II configuration
4M1W	B	https://doi.org/10.1038/nature12796	Name unavailable	1.58	No	n/a	n/a	n/a	n/a	n/a	n/a	No	n/a	Different switch-II configuration
4M1T	B	https://doi.org/10.1038/nature12796	Compound 14	1.7	No	n/a	n/a	n/a	n/a	n/a	n/a	No	n/a	Different switch-II configuration
4M22	B	https://doi.org/10.1038/nature12796	Compound 16	2.09	Yes	1	11.37	6.78	4.59	0	2.03	No	n/a	n/a
5F2E	A	https://doi.org/10.1158/2159-8290.CD-15-1105	ARS-853	1.4	Yes	1	5.09	-0.18	5.27	0	2.8	No	n/a	n/a
5V6S	A	https://doi.org/10.1021/acs.biochem.7b00271	Compound 1	1.7	Yes	0.99	10.37	5.32	5.05	0	1.9	No	n/a	n/a
5V6V	A	https://doi.org/10.1021/acs.biochem.7b00271	Compound 3	1.72	Yes	1	9.38	5.06	4.32	0	1.64	No	n/a	n/a
5V71	A	https://doi.org/10.1016/j.str.2017.07.003	Compound 1	2.23	Yes	1	10.95	6.65	4.3	0	1.95	No	n/a	n/a
5V9L	A	https://doi.org/10.1016/j.chembiol.2017.06.017	1_AM	1.98	Yes	0.98	10.06	5.71	4.35	0	1.89	No	n/a	n/a
5V9O	A	https://doi.org/10.1016/j.chembiol.2017.06.017	3_AM	1.56	Yes	1	9.18	3.85	5.33	0	2.01	No	n/a	n/a
5V9U	A	https://doi.org/10.1016/j.cell.2018.01.006	ARS-1620	1.38	Yes	1	10.93	6.24	4.69	0	1.79	No	n/a	n/a
5YXZ	A	http://dx.doi.org/10.2210/pdb5yxz/pdb	JBI484	1.7	Yes	1	10.88	5.82	5.06	0	2	No	n/a	n/a
5YY1	A	http://dx.doi.org/10.2210/pdb5yy1/pdb	JBI739	1.69	Yes	0.99	10.87	6.04	4.83	0	1.91	No	n/a	n/a
6B0V	A	https://doi.org/10.1038/s41594-018-0061-5	ARS-107	1.29	Yes	1	8.5	3.43	5.07	0	2.41	No	n/a	n/a
6B0Y	B	https://doi.org/10.1038/s41594-018-0061-5	ARS-917	1.43	Yes	1	11.24	6.59	4.65	0	1.92	No	n/a	n/a
6N2J	A	https://doi.org/10.1021/acsmedchemlett.8b00382	Compound 4	1.8	Yes	0.89	9.27	5.03	4.24	0	1.91	No	n/a	n/a
6N2K	A	https://doi.org/10.1021/acsmedchemlett.8b00382	Compound 12	1.72	Yes	0.97	6.86	2.08	4.78	0	2.29	No	n/a	n/a
6OIM	A	https://doi.org/10.1038/s41586-019-1694-1	Sotorasib (AMG 510)	1.65	Yes	1	10.82	5.71	5.11	0	1.98	No	n/a	n/a
6P8W	A	https://doi.org/10.1021/acsmedchemlett.9b00258	Compound 2	2.1	Yes	0.83	9.26	5.89	3.37	0	1.8	No	n/a	n/a
6P8X	A	https://doi.org/10.1021/acsmedchemlett.9b00258	Compound 5	2.11	Yes	0.71	8.73	5.94	2.79	0	1.75	No	n/a	n/a
6P8Y	A	https://doi.org/10.1021/acsmedchemlett.9b00258	Compound 6	2.31	Yes	0.99	8.57	4.2	4.37	0	2.58	No	n/a	n/a
6P8Z	A	https://doi.org/10.1021/acsmedchemlett.9b00258	Compound 1	1.65	Yes	1	10.92	6.2	4.72	0	2.02	No	n/a	n/a
6PGO	A	https://doi.org/10.1021/acs.jmedchem.9b01180	Compound 2	1.6	Yes	0.99	10.66	6.61	4.05	0	1.71	No	n/a	n/a
6PGP	A	https://doi.org/10.1021/acs.jmedchem.9b01180	Compound 9	1.5	Yes	1	10.97	6.5	4.47	0	1.85	No	n/a	n/a
6T5B	A	https://doi.org/10.1021/acs.jmedchem.9b01720	Compound 25	1.37	Yes*	n/a	n/a	n/a	n/a	n/a	n/a	No	n/a	Displaced (methyl)
6T5U	A	https://doi.org/10.1021/acs.jmedchem.9b01720	Compound 29	1.72	Yes	0.97	9.81	4.79	5.02	0	1.91	No	n/a	n/a
6T5V	A	https://doi.org/10.1021/acs.jmedchem.9b01720	Compound 26	1.31	Yes	1	11.17	6.2	4.97	0	1.93	No	n/a	n/a
6TAM	A	https://doi.org/10.1002/cmdc.201900727	Compound 3	1.64	No	n/a	n/a	n/a	n/a	n/a	n/a	No	n/a	Displaced (carbonyl)
6TAN	A	https://doi.org/10.1002/cmdc.201900727	Compound 13	1.16	No	n/a	n/a	n/a	n/a	n/a	n/a	No	n/a	Displaced (carbonyl)
6USX	A	https://doi.org/10.1021/acs.jmedchem.9b02052	Compound 7	2.27	Yes	0.96	9.97	5.61	4.36	0	1.88	No	n/a	n/a
6UT0	A	https://doi.org/10.1021/acs.jmedchem.9b02052	Adagrasib (MRTX849)	1.94	No	n/a	n/a	n/a	n/a	n/a	n/a	No	n/a	Displaced (cyanomethyl)
6USZ	A	https://doi.org/10.1021/acs.jmedchem.9b02052	Compound 12a	2.03	No	n/a	n/a	n/a	n/a	n/a	n/a	No	n/a	Displaced (cyanomethyl)
7MDP	A	https://doi.org/10.1038/s41587-021-01126-9	GNE-2897 (+antibody)	1.96	Yes*	1	6.24	1.86	4.38	0.02	2.35	Yes	[+3.92; +0.30]	n/a
7RP3	A	https://doi.org/10.1038/s41587-021-01126-9	GNE-1952 (+antibody)	2	Yes	n/a	n/a	n/a	n/a	n/a	n/a	No	n/a	Dewetted region
7RP4	A	https://doi.org/10.1038/s41587-021-01126-9	GNE-1952	2.15	Yes	0.99	10.73	6.11	4.62	0	1.86	No	n/a	n/a
7R0M	A	http://dx.doi.org/10.1158/2159-8290.CD-22-0158	JDQ443	1.61	Yes	n/a	n/a	n/a	n/a	n/a	n/a	No	n/a	Dewetted region
7R0N	A	http://dx.doi.org/10.1158/2159-8290.CD-22-0158	Compound 2	1.2	No	n/a	n/a	n/a	n/a	n/a	n/a	No	n/a	Displaced (phenyl)
7R0Q	A	http://dx.doi.org/10.1158/2159-8290.CD-22-0158	Compound 3	1.95	Yes	1	10.13	5.31	4.82	0	1.99	No	n/a	n/a
7OO7	A	http://dx.doi.org/10.1021/acs.jmedchem.2c00369	Compound 28	1.48	Yes	0.99	9.2	4.65	4.55	0	2.47	No	n/a	n/a
7O70	A	http://dx.doi.org/10.1021/acs.jmedchem.2c00369	AZD4625	1.18	Yes	1	12.04	7.04	5	0	1.96	No	n/a	n/a
7O83	A	http://dx.doi.org/10.1021/acs.jmedchem.2c00369	Compound 23	2.38	No	n/a	n/a	n/a	n/a	n/a	n/a	No	n/a	Displaced (distal methyl in a heterocyclic ring system)
7YCC	A	http://dx.doi.org/10.1016/j.bmc.2022.116949	Compound 5c	1.79	Yes	1	9.32	4.31	5.01	0	1.93	No	n/a	n/a
7YCE	A	http://dx.doi.org/10.1016/j.bmc.2022.116949	Compound 7b	1.8	Yes	1	9.26	4.28	4.98	0	1.91	No	n/a	n/a
8DNI	A	http://dx.doi.org/10.1007/s10822-022-00467-0	Compound I-1	1.5	Yes	1	8.53	4.23	4.3	0	1.8	No	n/a	n/a
8DNJ	A	http://dx.doi.org/10.1007/s10822-022-00467-0	Compound 76	1.81	No	n/a	n/a	n/a	n/a	n/a	n/a	No	n/a	n/a
8DNK	A	http://dx.doi.org/10.1007/s10822-022-00467-0	Compound 6	2.23	Yes	0.99	10.4	6.24	4.16	0	1.87	No	n/a	n/a
8AFC	A	http://dx.doi.org/10.1021/acs.jmedchem.2c01120	Compound 12	2.41	Yes	0.95	6.48	2.96	3.52	0.39	1.64	Yes	[+2.28; +4.07; -0.28]	n/a
8AFB	A	http://dx.doi.org/10.1021/acs.jmedchem.2c01120	BI-0474	1.12	Yes	0.98	5.36	1.43	3.93	0.59	1.64	Yes	[+5.38; +5.17; +4.63; +2.56]	n/a
8AFB	A (Alt Lys16)	http://dx.doi.org/10.1021/acs.jmedchem.2c01120	BI-0474	1.12	Yes	0.98	6.68	2.53	4.15	0.56	1.65	Yes	[+4.59; +3.61; +7.05]	Alternative Lys16 conformation
7RPZ	A	http://dx.doi.org/10.1021/acs.jmedchem.1c01688	MRTX1133 (GDP)	1.3	Yes	0.99	9.24	4.68	4.56	0	1.97	No	n/a	n/a
7RT1	A	http://dx.doi.org/10.1021/acs.jmedchem.1c01688	Compound 15	1.27	Yes	0.99	5.34	0.69	4.65	0.58	1.97	Yes	[+9.22]	n/a
7RT2	A	http://dx.doi.org/10.1021/acs.jmedchem.1c01688	Compound 25	1.59	Yes	0.87	7.54	4.23	3.31	0.37	1.14	Yes	[+6.96; +3.25]	n/a
7RT3	A	http://dx.doi.org/10.1021/acs.jmedchem.1c01688	Compound 24	1.56	Yes	0.73	6.86	4.14	2.72	0.28	1.64	Yes	[+7.01; +3.16]	n/a
7RT4	A	http://dx.doi.org/10.1021/acs.jmedchem.1c01688	Compound 5B	2.1	Yes	0.97	4.62	0.21	4.41	0.94	1.9	Yes	[+5.71]	n/a
7RT5	A	http://dx.doi.org/10.1021/acs.jmedchem.1c01688	Compound 36	1.29	Yes	0.99	9.02	4.48	4.54	0	1.97	No	n/a	n/a
7T47	A	http://dx.doi.org/10.21203/rs.3.rs-1261963/v1	MRTX1133 (GCP)	1.27	Yes	0.95	9.54	5.17	4.37	0	1.96	No	n/a	n/a
7EW9	A	http://dx.doi.org/10.1038/s41421-021-00368-w	TH-Z816	2.13	Yes	0.99	9.71	5.16	4.55	0	1.91	No	n/a	n/a
7EWA	A	http://dx.doi.org/10.1038/s41421-021-00368-w	TH-Z827	2.25	Yes*	0.98	8.73	4.16	4.57	0	1.96	No	n/a	n/a
7EWB	A	http://dx.doi.org/10.1038/s41421-021-00368-w	TH-Z835	1.99	Yes	0.99	8.29	3.92	4.37	0	1.94	No	n/a	n/a
7TLE	A	http://dx.doi.org/10.1038/s41589-022-01065-9	G12Si-1	1.99	Yes	1	5.41	0.36	5.05	0	2.7	No	n/a	n/a
7TLG	A	http://dx.doi.org/10.1038/s41589-022-01065-9	G12Si-5	1.8	Yes	0.76	7.42	4.24	3.18	0	2.36	No	n/a	n/a
7TLG	B	http://dx.doi.org/10.1038/s41589-022-01065-9	G12Si-5	1.8	Yes	0.97	5.79	1.26	4.53	0	2.58	No	n/a	n/a
8CX5	A	http://dx.doi.org/10.1021/jacs.2c05377	Compound 4	1.72	No	n/a	n/a	n/a	n/a	n/a	n/a	Yes	[+10.23]	Displaced (cyanomethyl)
8CX5	B	http://dx.doi.org/10.1021/jacs.2c05377	Compound 4	1.72	No	n/a	n/a	n/a	n/a	n/a	n/a	No	n/a	Displaced (cyanomethyl)
4OBE	A	http://dx.doi.org/10.1073/pnas.1404639111	n/a	1.24	Yes	0.99	3.92	-0.49	4.41	1.08	1.49	Yes	[+4.18; +2.25]	No ligand in SII-P; GDP-bound
6MNX	A	http://dx.doi.org/10.1158/0008-5472.CAN-20-0448	n/a	2.2	Yes	1	2.52	-2.19	4.71	0.4	2.24	Yes	[+6.56]	No ligand in SII-P; GTP-bound (Q61H)
6VC8	A	http://dx.doi.org/10.1073/pnas.2113297119	n/a	2.5	Yes	0.95	7.78	3.58	4.2	0	2.66	No	n/a	No ligand in SII-P; GNP-nound
6VJJ	A	http://dx.doi.org/10.1038/s41467-021-21422-x	n/a	1.4	Yes	1	7.02	2.31	4.71	0	2.5	No	n/a	No ligand in SII-P; GNP-bound; RAF1(RBD)
