# Supplementary material for: In Silico Evaluation of the Thr58-Associated Conserved Water with KRAS Switch-II Pocket Binders
Source: J Chem Inf Model. 2023 Feb 28;63(5):1490–505. doi: 10.1021/acs.jcim.2c01479 (PMC10015465; doi:10.1021/acs.jcim.2c01479)
Supplement: Supplementary file 5 — ci2c01479_si_005.xlsx [file ci2c01479_si_005.xlsx]

## Sheet: SMILES
KRAS	PDB ID	Ligand PDB ID	SII-P binder SMILES
G12C	4LUC	20G	ClC1=C([H])C([H])=C(OC(C(N2C([H])([H])C([H])([H])C(N([H])C(C([H])([H])C([H])([H])C([H])([H])S[H])=O)([H])C([H])([H])C2([H])[H])=O)([H])[H])C(Cl)=C1[H]
G12C	4LV6	20H	ClC1=C(C([H])=C(C(Cl)=C1[H])OC(C(N(C2([H])[H])C([H])([H])C(C(C2([H])[H])([H])C(N([H])C([H])([H])C([H])([H])S[H])=O)([H])[H])=O)([H])[H])[H]
G12C	4LYF	21C	ClC1=C(C([H])=C(C(O[H])=C1[H])N([H])C([H])([H])C(N2C([H])([H])C([H])([H])C(N([H])[S](C([H])([H])C([H])([H])[H])(=O)=O)([H])C([H])([H])C2([H])[H])=O)Cl
G12C	4M21	21Y	O=C(N1C([H])([H])C([H])([H])N(C(C([H])([H])C([H])([H])[H])=O)C([H])([H])C1([H])[H])C([H])([H])N([H])C2=C([H])C(Cl)=C(Cl)C([H])=C2OC([H])([H])[H]
G12C	4LYJ	21F	ClC1=C([H])C(OC([H])([H])[H])=C(N([H])C([H])([H])C(N2C([H])([H])C([H])([H])C(N([H])[S](C([H])([H])C([H])([H])[H])(=O)=O)([H])C([H])([H])C2([H])[H])=O)C([H])=C1I
G12C	4M1O	21J	O=[S](N([H])C1([H])C([H])([H])C([H])([H])N(C(C([H])([H])OC2=C(Cl)C([H])=C(Cl)C(O3)=C2OC3(C([H])([H])[H])C([H])([H])[H])=O)C([H])([H])C1([H])[H])(C([H])([H])C([H])([H])[H])=O
G12C	4M1S	21K	O=[S](C([H])([H])C([H])([H])[H])(N([H])C1([H])C([H])([H])C([H])([H])N(C(C([H])([H])N([H])C2=C(Cl)C([H])=C(Cl)C([H])=C2[H])=O)C([H])([H])C1([H])[H])=O
G12C	4M1Y	21S	ClC1=C(N([H])C([H])([H])C(N2C([H])([H])C([H])([H])C(N([H])[S](C([H])([H])C([H])([H])[H])(=O)=O)([H])C([H])([H])C2([H])[H])=O)C3=NSN=C3C(Cl)=C1[H]
G12C	4M1W	21R	O=[S](C([H])([H])C([H])([H])[H])(N([H])C1([H])C([H])([H])C([H])([H])N(C(C([H])([H])N([H])C2=C([H])C(Cl)=C(Cl)C([H])=C2C([H])([H])C([H])([H])[H])=O)C([H])([H])C1([H])[H])=O
G12C	4M1T	21M	ClC(C([H])=C1[H])=C([H])C(Cl)=C1OC([H])([H])C(N2C([H])([H])C([H])([H])C(N([H])[S](C([H])([H])C([H])([H])[H])(=O)=O)([H])C([H])([H])C2([H])[H])=O
G12C	4M22	22C	ClC1=C(OC([H])([H])C(N2C([H])([H])C([H])([H])N(C(C([H])([H])C([H])([H])[H])=O)C([H])([H])C2([H])[H])=O)C([H])=C([H])C(Cl)=C1[H]
G12C	4LYH	21F	ClC1=C([H])C(OC([H])([H])[H])=C(N([H])C([H])([H])C(N2C([H])([H])C([H])([H])C(N([H])[S](C([H])([H])C([H])([H])[H])(=O)=O)([H])C([H])([H])C2([H])[H])=O)C([H])=C1I
G12C	5F2E	5UT	O=C(C([H])([H])N([H])C1=C([H])C(C2(C([H])([H])C2([H])[H])C([H])([H])[H])=C(C([H])=C1O[H])Cl)N(C([H])([H])C3([H])[H])C([H])([H])C([H])([H])N3C4([H])C([H])([H])N(C(C([H])=C([H])[H])=O)C4([H])[H]
G12C	5V6S	8YD	ClC1=[C@@]([C@@]2=C(C([H])=NN3[H])C3=C([H])C([H])=C2C([H])([H])[H])C(F)=C4N=C([H])N=C(N5C([H])([H])C([H])([H])N(C(C([H])([H])C([H])([H])[H])=O)C([H])([H])C5([H])[H])C4=C1[H]
G12C	5V6V	8YA	ClC([C@]([C@]1=C(C([H])=NN2[H])C2=C([H])C([H])=C1C([H])([H])[H])=C(F)C3=NC([H])=N4)=C([H])C3=C4N(C([H])([H])C5([H])[H])C([H])([H])C([H])([H])N5C(C([H])([H])C([H])([H])N([H])[H])=O
G12C	5V71	8ZG	O=C(N(C([H])([H])C1([H])[H])C([H])([H])C([H])([H])N1C2=C3C([H])=C(C(C4=C(F)C([H])=C([H])C([H])=C4[H])=C([H])C3=NC([H])=N2)Cl)C([H])([H])C([H])([H])[H]
G12C	5V9L	91D	FC1=C(C2=C(Cl)C([H])=C3C(N4C([H])([H])C([H])([H])N(C([H])([H])C4([H])[H])C(C([H])([H])C([H])([H])[H])=O)=NC(N([H])C([H])([H])C([H])([H])C(N(C([H])([H])[H])C([H])([H])[H])=O)=NC3=C2[H])C([H])=C([H])C([H])=C1[H]
G12C	5V9O	91G	ClC(C(C1=C([H])C(O[H])=C([H])C2=C([H])C([H])=C([H])C([H])=C21)=C([H])C3=NC(N([H])C([H])([H])C([H])([H])C(N(C([H])([H])[H])C([H])([H])[H])=O)=N4)=C([H])C3=C4N(C([H])([H])C5([H])[H])C([H])([H])C([H])([H])N5C(C([H])([H])C([H])([H])[H])=O
G12C	5V9U	91S	O=C(N1C([H])([H])C([H])([H])N(C(C2=C3[H])=NC([H])=NC2=C(F)[C@]([C@](C(F)=C([H])C([H])=C4[H])=C4O[H])=C3Cl)C([H])([H])C1([H])[H])C([H])([H])C([H])([H])[H]
G12C	5YXZ	94C	O=C(C([H])([H])C([H])([H])[H])N1C([H])([H])C([H])([H])N(C([H])([H])C1([H])[H])C2=NC([H])=NC(C2=C([H])C(Cl)=[C@@]3[C@@]4=C([H])C([H])=C([H])C([H])=C4F)=C3F
G12C	5YY1	94F	O=C(N1C([H])([H])C([H])([H])N(C(C2=C([H])C(Cl)=[C@]3[C@]4=C([H])C([H])=C([H])C([H])=C4C(F)(F)F)=NC([H])=NC2=C3F)C([H])([H])C1([H])[H])C([H])([H])C([H])([H])[H]
G12C	6B0V	C8G	O=C(N1C([H])([H])C(N2C([H])([H])C([H])([H])N(C(C([H])([H])N([H])C3=C(O[H])C([H])=C(Cl)C(Cl)=C3[H])=O)C([H])([H])C2([H])[H])([H])C1([H])[H])C([H])([H])C([H])([H])[H]
G12C	6B0Y	8ZG	O=C(N(C([H])([H])C1([H])[H])C([H])([H])C([H])([H])N1C2=C3C([H])=C(C(C4=C(F)C([H])=C([H])C([H])=C4[H])=C([H])C3=NC([H])=N2)Cl)C([H])([H])C([H])([H])[H]
G12C	6N2J	K9M	O=C(C([H])([H])C([H])([H])[H])N1C([H])([H])C([H])([H])N(C([H])([H])C1([H])[H])C2=NC([H])=NC3=C2C([H])([H])C([H])([H])N(C3([H])[H])C4=C5C(C([H])=C([H])C([H])=C5[H])=C([H])C([H])=C4[H]
G12C	6N2K	K9J	O=C(N1C([H])([H])C([H])([H])N(C([H])([H])C1([H])[H])C2=NC(O[C@@](C([H])([H])[H])([H])C([H])([H])N(C([H])([H])[H])C([H])([H])[H])=NC3=C2C([H])([H])C([H])([H])N(C3([H])[H])C4=C5C(C([H])=C([H])C([H])=C5[H])=C([H])C(O[H])=C4[H])C([H])([H])C([H])([H])[H]
G12C	6OIM	MOV	O=C(N(C([H])([H])C1([H])[H])C([H])([H])[C@@](C([H])([H])[H])([H])N1C2=NC([N@@]([C@@]3=C(C(C([H])([H])[H])([H])C([H])([H])[H])N=C([H])C([H])=C3C([H])([H])[H])C(C2=C4[H])=N[C@@]([C@@]5=C(F)C([H])=C([H])C([H])=C5O[H])=C4F)=O)C([H])([H])C([H])([H])[H]
G12C	6P8W	O67	O=C(C([H])([H])C([H])([H])[H])N1C([H])([H])C(C1([H])[H])([H])N([H])C(C([H])([H])OC2=C([H])C([H])=C(Br)C([H])=C2N([H])C(C3=C([H])C(C([H])([H])[H])=NO3)=O)=O
G12C	6P8X	O5V	O=C(C([H])([H])C([H])([H])[H])N1C([H])([H])C(C1([H])[H])([H])N([H])C(C([H])([H])OC(C([H])=C2[H])=C(C(N3C([H])([H])C([H])=C(C4=C([H])C([H])=C([H])C([H])=C4[H])C3([H])[H])=O)C([H])=C2Br)=O
G12C	6P8Y	O5Y	O=C(N1C([H])([H])C(N([H])C(C([H])([H])N2C([H])=C(C3=C([H])C(Br)=C([H])C([H])=C23)C(N4C([H])([H])C([H])([H])C5=C(C4([H])[H])C([H])=C([H])C([H])=C5OC([H])([H])[H])=O)=O)([H])C1([H])[H])C([H])([H])C([H])([H])[H]
G12C	6P8Z	O5S	O=C(N1C([H])([H])C(N([H])C(C([H])([H])N(C(C2([H])C([H])([H])C2([H])[H])=C3C(N(C([H])([H])C4([H])[H])C([H])([H])C5=C4C(OC([H])([H])[H])=C([H])C([H])=C5[H])=O)C6=C3C([H])=C(Cl)C([H])=C6C([H])([H])[H])=O)([H])C1([H])[H])C([H])([H])C([H])([H])[H]
G12C	6PGO	OJ1	O=C(N1C([H])([H])C([H])([H])N(C2=NN=C(C3=C([H])C([H])=C([H])C([H])=C3[H])C4=C([H])[C@@]([C@@]5=C(O[H])C([H])=C([H])C([H])=C5F)=C(C([H])=C24)Cl)C([H])([H])C1([H])[H])C([H])([H])C([H])([H])[H]
G12C	6PGP	OHY	O=C1[N@](C2=C([H])[C@@]([C@@]3=C(C([H])=C([H])C([H])=C3O[H])F)=C(Cl)C([H])=C2C(N4C([H])([H])C([H])([H])N(C(C([H])([H])C([H])([H])[H])=O)C([H])([H])C4([H])[H])=N1)[C@]5=C([H])C([H])=C([H])C([H])=C5C(C([H])([H])[H])([H])C([H])([H])[H]
G12C	6T5B	O7K	ClC([C@]([C@]1=C(F)C([H])=C([H])C([H])=C1O[H])=C2F)=C([H])C(C2=NC([H])=C3N(C([H])([H])[H])C4=O)=C3N([C@]4([H])C([H])([H])N5C(C([H])([H])C([H])([H])[H])=O)C([H])([H])[C@@]5([H])C([H])([H])[H]
G12C	6T5U	MKW	ClC([C@@]([C@@]1=C(C([H])([H])[H])C([H])=C([H])C2=NN([H])C([H])=C21)=C3[H])=C([H])C4=C3N=C([H])C5=C4N6[C@@](C([H])([H])N(C(C([H])([H])C([H])([H])[H])=O)C([H])([H])C6([H])[H])([H])C([H])([H])O5
G12C	6T5V	MKZ	ClC1=[C@](C([H])=C2N=C([H])N=C(N3C([H])([H])C([H])([H])N(C([H])([H])C3([H])[H])C(C([H])([H])C([H])([H])[H])=O)C2=C1[H])[C@]4=C(C([H])([H])[H])C([H])=C([H])C5=C4C([H])=NN5[H]
G12C	6TAM	MZQ	O=C(N(C1([H])[H])C([H])([H])C([H])([H])[C@@]1([H])C2=NC(C3=C([H])C(C4=C(F)C([H])=C(F)C([H])=C4[H])=C([H])C([H])=C3C2([H])[H])=O)C([H])([H])C([H])([H])[H]
G12C	6TAN	MZN	O=C(N(C1([H])[H])C([H])([H])C([H])([H])[C@@]1([H])C2=NC(C3=C(C2([H])[H])C([H])=NC(C4=C(F)C([H])=C([H])C([H])=C4O[H])=C3[H])=O)C([H])([H])C([H])([H])[H]
G12C	6USX	M1R	O=C(C([H])([H])C([H])([H])[H])N1C([H])([H])C([H])([H])N(C([H])([H])C1([H])[H])C2=C3C(C([H])([H])N(C([H])([H])C3([H])[H])C4=C5C(C([H])=C([H])C([H])=C5[H])=C([H])C([H])=C4[H])=NC(OC([H])([H])[C@]6([H])C([H])([H])C([H])([H])C([H])([H])N6C([H])([H])[H])=N2
G12C	6UT0	M1X	O=C([C@@](C([H])([H])[H])([H])F)N(C([H])([H])C1([H])[H])[C@](C([H])([H])C#N)([H])C([H])([H])N1C2=NC(OC([H])([H])[C@@]3([H])N(C([H])([H])[H])C([H])([H])C([H])([H])C3([H])[H])=NC4=C2C([H])([H])C([H])([H])N(C4([H])[H])C5=C([H])C([H])=C([H])C6=C([H])C([H])=C([H])C(Cl)=C65
G12C	6USZ	QH4	O=C(C([H])([H])C([H])([H])[H])N1C([H])([H])C([H])([H])N(C([H])([H])[C@]1([H])C([H])([H])C#N)C2=NC(OC([H])([H])[C@@]3([H])N(C([H])([H])C([H])([H])C3([H])[H])C([H])([H])[H])=NC4=C2C([H])([H])C([H])([H])N(C4([H])[H])C5=C6C(C([H])=C([H])C([H])=C6[H])=C([H])C([H])=C5[H]
G12C	7MDP	Z07	FC(C1=C(C2=C([H])C([H])=C1[H])N=C(S2)N([H])[H])(F)F
G12C	7RP3	MKZ	ClC1=[C@](C([H])=C2N=C([H])N=C(N3C([H])([H])C([H])([H])N(C([H])([H])C3([H])[H])C(C([H])([H])C([H])([H])[H])=O)C2=C1[H])[C@]4=C(C([H])([H])[H])C([H])=C([H])C5=C4C([H])=NN5[H]
G12C	7RP4	MKZ	ClC1=[C@](C([H])=C2N=C([H])N=C(N3C([H])([H])C([H])([H])N(C([H])([H])C3([H])[H])C(C([H])([H])C([H])([H])[H])=O)C2=C1[H])[C@]4=C(C([H])([H])[H])C([H])=C([H])C5=C4C([H])=NN5[H]
G12C	7R0M	H2T	ClC1=C(C([H])([H])[H])C([H])=C2C(C([H])=NN2[H])=[C@]1[C@]3=C(C([H])([H])[H])N(C(C4([H])[H])([H])C([H])([H])C54C([H])([H])N(C(C([H])([H])C([H])([H])[H])=O)C5([H])[H])N=C3C(C([H])=C6[H])=C([H])C7=C6N(N=C7[H])C([H])([H])[H]
G12C	7R0N	H40	BrC1=NC(N([H])C([H])([H])C([H])([H])O[H])=C([H])C(SC2=C([H])C([H])=C(N([H])C(C([H])([H])C([H])([H])[H])=O)C([H])=C2[H])=C1[H]
G12C	7R0Q	H0O	O=C(C([H])([H])C([H])([H])[H])N([H])C(C([H])=C1[H])=C([H])C([H])=C1N2N=C([C@]([C@](C3=C([H])N([H])N=C3C([H])=C4[H])=C4C([H])([H])[H])=C2C([H])([H])[H])C([H])([H])[H]
G12C	7OO7	VLE	ClC1=C2OC([H])([H])C([H])([H])[C@@]3([H])C([H])([H])N(C([H])([H])C([H])([H])N3C4=C2C(C([H])=[C@]1[C@](C5=C([H])N([H])N=C5C([H])=C6[H])=C6C([H])([H])[H])=NC([H])=N4)C(C([H])([H])C([H])([H])[H])=O
G12C	7O70	V4T	FC1=[C@@]([C@@]2=C(O[H])C([H])=C([H])C([H])=C2F)C(Cl)=C(C(C1=NC([H])=N3)=C3N4C([H])([H])[C@@]5([H])C([H])([H])[H])OC([H])([H])C([H])([H])[C@@]4([H])C([H])([H])N5C(C([H])=C([H])[H])=O
G12C	7O83	V52	ClC1=C(OC([H])([H])[C@@](C([H])([H])N(C(C([H])([H])C([H])([H])[H])=O)C([H])([H])C2([H])[H])([H])N2C3=NC([H])=N4)C3=C4C([H])=[C@@]1[C@@]5=C(C([H])([H])[H])C([H])=C([H])C6=NN([H])C([H])=C65
G12C	7YCC	IQC	O=C(C([H])([H])C([H])([H])[H])N1C([H])([H])C(C([H])([H])C2([H])[H])(C1([H])[H])C([H])([H])C([H])([H])N2C3=NC(N([H])C4([H])C([H])([H])C([H])([H])N(C([H])([H])[H])C([H])([H])C4([H])[H])=NC5=C3C([H])=C([C@@]([C@@]6=C(C([H])([H])[H])C([H])=C([H])C7=C6C([H])=NN7[H])=C5F)Cl
G12C	7YCE	IQN	O=C(C([H])([H])C([H])([H])[H])N1C([H])([H])C(C([H])([H])C2([H])[H])(C1([H])[H])C([H])([H])C([H])([H])N2C3=NC(OC(C([H])([H])C4([H])[H])([H])C([H])([H])C([H])([H])N4C([H])([H])C([H])([H])[H])=NC5=C3C([H])=C(Cl)[C@@]([C@@]6=C(C([H])=NN7[H])C7=C([H])C([H])=C6C([H])([H])[H])=C5F
G12C	8DNI	U4L	N#CC([C@@]([C@@]1=C2C(N([H])N=C2[H])=C([H])C([H])=C1C([H])([H])[H])=NC(N3C([H])([H])C([H])([H])C([H])([H])C3([H])[H])=N4)=C4N5C([H])([H])C([H])([H])C6(C5([H])[H])C([H])([H])N(C6([H])[H])C(C([H])([H])C([H])([H])[H])=O
G12C	8DNJ	U4U	O=C(N1C([H])([H])C([H])([H])N(C([H])([H])C(C([H])=C2C#C[H])=C(C(F)=[C@]2[C@]3=C(C([H])=C([H])C([H])=C3O[H])Cl)OC4([H])[H])[C@]4([H])C1([H])[H])C([H])([H])C([H])([H])[H]
G12C	8DNK	U50	O=C(N1C([H])([H])C(N([H])C(C(N(C([H])([H])[H])C(C([H])([H])N([H])C2=NN([H])C3=C([H])C(Cl)=C(C(C([H])([H])[H])(C([H])([H])[H])C([H])([H])[H])C([H])=C23)=N4)=C4Cl)=O)([H])C1([H])[H])C([H])([H])C([H])([H])[H]
G12C	8AFC	LXK	N#CC(C(C1(C([H])([H])[H])C([H])([H])[H])=C(C([H])([H])C([H])([H])C1([H])[H])S2)=C2N([H])[H]
G12C	8AFB	LXD	N#CC1=C(N([H])[H])SC(C([H])([H])C([H])([H])C2([H])[H])=C1[C@]2(C3=NC(C4=C([H])C(N(C([H])([H])C5([H])[H])C([H])([H])C([H])([H])N5C(C([H])=C([H])[H])=O)=C([H])C(N6C([H])([H])C([H])([H])N(C([H])([H])[H])C([H])([H])[C@]6([H])C([H])([H])[H])=N4)=NO3)C([H])([H])[H]
G12D	7RPZ	6IC	FC1=C(C2=C3C(C([H])=C([H])C(F)=C3C#C[H])=C([H])C(O[H])=C2[H])N=C([H])C4=C1N=C(OC([H])([H])[C@]5(C([H])([H])[C@](F)([H])C6([H])[H])N6C([H])([H])C([H])([H])C5([H])[H])N=C4N7C([H])([H])[C@](C([H])([H])C8([H])[H])([H])N([H])[C@]8([H])C7([H])[H]
G12D	7RT1	7L8	FC1=C(C2=C3C(C([H])=C([H])C([H])=C3[H])=C([H])C(O[H])=C2[H])N=C([H])C(C1=NC(OC([H])([H])[C@@]4([H])N(C([H])([H])C([H])([H])C4([H])[H])C([H])([H])[H])=N5)=C5N6C([H])([H])[C@](C([H])([H])C7([H])[H])([H])N([H])[C@]7([H])C6([H])[H]
G12D	7RT2	7NL	FC1=C(C2=C([H])C(O[H])=C([H])C3=C2C([H])=C([H])C([H])=C3[H])N=C([H])C(C1=NC(OC([H])([H])[C@]4(C5([H])[H])N(C([H])([H])[C@]5([H])F)C([H])([H])C([H])([H])C4([H])[H])=N6)=C6N7C([H])([H])[C@](C([H])([H])C8([H])[H])([H])N([H])[C@]8([H])C7([H])[H]
G12D	7RT3	7NZ	F[C@]1([H])C([H])([H])N2C([H])([H])C([H])([H])C([H])([H])[C@@]2(C1([H])[H])C([H])([H])OC3=NC4=C(C(N5C([H])([H])[C@]6([H])N([H])[C@](C([H])([H])C6([H])[H])([H])C5([H])[H])=N3)C([H])=NC(C7=C([H])C(O[H])=C([H])C8=C7C([H])=C([H])C([H])=C8[H])=C4F
G12D	7RT4	7IZ	FC(C1=C(C(N2C([H])([H])C([H])([H])N([H])C([H])([H])C2([H])[H])=NC(OC([H])([H])[C@@]3([H])N(C([H])([H])C([H])([H])C3([H])[H])C([H])([H])[H])=N1)C([H])=N4)=C4C5=C(C(Cl)=C([H])C([H])=C6[H])C6=C([H])C([H])=C5[H]
G12D	7RT5	7OE	FC(C1=C(C(N2C([H])([H])[C@]3([H])N([H])[C@](C([H])([H])C3([H])[H])([H])C2([H])[H])=NC(OC([H])([H])C4(C([H])([H])C([H])([H])C5([H])[H])N5C([H])([H])C([H])([H])C4([H])[H])=N1)C([H])=N6)=C6C7=C8C(C([H])=C([H])C(F)=C8C#C[H])=C([H])C([H])=C7[H]
G12D	7T47	6IC	FC1=C(C2=C3C(C([H])=C([H])C(F)=C3C#C[H])=C([H])C(O[H])=C2[H])N=C([H])C4=C1N=C(OC([H])([H])[C@]5(C([H])([H])[C@](F)([H])C6([H])[H])N6C([H])([H])C([H])([H])C5([H])[H])N=C4N7C([H])([H])[C@](C([H])([H])C8([H])[H])([H])N([H])[C@]8([H])C7([H])[H]
G12D	7EW9	05C	[H]C(C([H])([H])N(C1=C([H])C([H])=C([H])C2=C([H])C([H])=C([H])C(C([H])([H])[H])=C12)C3([H])[H])([H])C4=C3N=C(OC([H])([H])[C@@](C([H])([H])C([H])([H])C5([H])[H])([H])N5C([H])([H])[H])N=C4N6C([H])([H])C([H])([H])N([H])C([H])([H])[C@@]6([H])C([H])([H])[H]
G12D	7EWA	05F	[H]C1([H])C([H])([H])C2=C(C([H])([H])N1C3=C([H])C([H])=C([H])C4=C([H])C([H])=C([H])C(C([H])([H])[H])=C34)N=C(OC([H])([H])[C@@](C([H])([H])C([H])([H])C5([H])[H])([H])N5C([H])([H])[H])N=C2N6[C@]7([H])C([H])([H])N([H])C([H])([H])[C@@]6([H])C([H])([H])C7([H])[H]
G12D	7EWB	05I	[H]C(C([H])([H])N(C1=C([H])C([H])=C([H])C2=C([H])C([H])=C([H])C(C([H])([H])[H])=C12)C3([H])[H])([H])C4=C3N=C(OC([H])([H])[C@@]5([H])N(C([H])([H])C([H])([H])C5([H])[H])C([H])([H])[H])N=C4N6C([H])([H])[C@]7([H])N([H])[C@](C([H])([H])C7([H])[H])([H])C6([H])[H]
G12S	7TLE	I6T	O=C([H])[C@]([C@](O[H])([H])C1([H])[H])([H])C([H])([H])C([H])([H])N1C2=NC(OC([H])([H])[C@]3([H])C([H])([H])C([H])([H])C([H])([H])N3C([H])([H])[H])=NC4=C2C(C([H])([H])N(C5=C([H])C([H])=C([H])C6=C5C(Cl)=C([H])C([H])=C6[H])C4([H])[H])([H])[H]
G12S	7TLG	I7H	FC(C1=C(C(N2C([H])([H])[C@@](O[H])([H])[C@](C([H])([H])C2([H])[H])([H])C([H])=O)=NC(OC([H])([H])C34C([H])([H])C([H])([H])C([H])([H])N3C(C([H])([H])C4([H])[H])([H])[H])=N1)C([H])=N5)=C5C6=C7C(Cl)=C([H])C([H])=C([H])C7=C([H])C([H])=C6[H]
G12R	8CX5	P7U	FC1=C2C(C(N3C([H])([H])C([H])([H])N([C@@](C3([H])[H])([H])C([H])([H])C#N)C(C(O[H])(O[H])[C@](O[H])([H])C([H])([H])[H])=O)=NC(OC([H])([H])C45C([H])([H])C([H])([H])C([H])([H])N4C(C([H])([H])C5([H])[H])([H])[H])=N2)=C([H])N=C1C6=C7C(Cl)=C([H])C([H])=C([H])C7=C([H])C([H])=C6[H]
